# Supplementary material for: A biallelic multiple nucleotide length polymorphism explains functional causality at 5p15.33 prostate cancer risk locus
Source: Nat Commun. 2023 Aug 23;14:5118. doi: 10.1038/s41467-023-40616-z (PMC10447552; doi:10.1038/s41467-023-40616-z)
Supplement: Supplementary file 3 — Supplementary Data 1-6 [file 41467_2023_40616_MOESM3_ESM.xlsx]

## Sheet: Supplementary Data 1
Supplementary Data 1. 1021bp "S" allele and 1047bp "L" allele reference sequences based on PCa cell line Sanger-sequencing, and germline and clinical samples deep amplicon sequencing data.
>Short_ref(1021bp)
GCTGCGGGAAAGGGAACAGGCCTCTGCTTGCCTCCCCATTGCACAGGGAA
CCATCCTTGTCTGCAAGCCTTGCTCATCCTTCTTTTCCTCCACCCGTGGG
GCTTCCACGGGGAAAGAAGAGGGCCCAGAGTGTCCAGCCCAGGTGCTGGA
TCGAGAGCTCCAGGGGCTCCCCCGGGAAGGACGAGGCTTTGGTCTCTGGC
CTGCTCTGGCAGCAGGGAGGTGGAGTGGGCCGTGAGGCATGGTGCGGACC
GTGCGTGTGAGTCACCAGTGCAGCCCATGGGCGGACTCTGGGGCACAGGG
AAGGGGGCTCTGGTTCTAGGTTTCTACCCTCCAGCTTGCTTCAAAGCGTG
GGGGACAGATGGGCGGGAGCGAGCGGGTGTGCCCTCCGTGTCAGATGGAA
TCGTCCTCCTTGGGAGGTGGGGAGAGCGTCTTCAATTCCAGCCAGAAGGA
AGTTGAGGCCCAGCAGGCTCCACCCCGGAAGGGAGAGGAGGCCCCTCCGT
CAGGACTTGCAAGCTCATGTG
GCGTCAGGACTGCCTGCAAGCTCATGTGGACTTAGGTTCTTGTTAAGGCT
CAGTGTAAGCAAAGCGTATGTGCCTTTCCAACCTGACTTCACGCAATGAA
CTCCTTTCATAGGCACTGCGGCCTCTTCAACAGCAGCAACAGTGGCTAAG
AGGCCCTGAAGCCCACAGATGAGGAGCTCAGGGTCACCACCCCCCAGAAA
GGGCTCACTGCTAGGATCTTCGTAGCTCAGAGACTGTCAGGCATCCTCTG
AAACAACCCCGCCTCCCATCCCTAGCGAGGCTCCGTGTGTGACTTTGTCC
CCTTCCCTGGAGGGCAGGGCCAGCTGTGTCCTCCCCCACCTTGGTGCTCC
ATCCTCAGCACAGGTCCTCTGCACACTGCCAGGCCTGACCTTACCCTGAT
TTCATGACTCAAGCGACCATGGGCATCTGCAGCTGCCCTCTGCCCCTCAG
CCCTTGACCTTGAGGGCAGGGGAGCTGCCCCCACCCTCCTGCTGAGTTTC
>Long_ref(1047bp)
GCTGCGGGAAAGGGAACAGGCCTCTGCTTGCCTCCCCATTGCACAGGGAA
CCATCCTTGTCTGCAAGCCTTGCTCATCCTTCTTTTCCTCCACCCGTGGG
GCTTCCACGGGGAAAGAAGAGGGCCCAGAGTGTCCAGCCCAGGTGCTGGA
TCGAGAGCTCCAGGGGCTCCCCCGGGAAGGACGAGGCTTTGGTCTCTGGC
CTGCTCTGGCAGCAGGGAGGTGGAGTGGGCCGTGAGGCATGGTGCGGACC
GTGCGTGTGAGTCACCAGTGCAGCCCATGGGCGGACTCTGGGGCACAGGG
AAGGGGGCTCTGGTTCTAGGTTTCTACCCTCCAGCTTGCTTCAAAGCGTG
GGGGACAGATGGGCGGGAGCGAGCGGGTGTGCCCTCCGTGTCAGATGGAA
TCGTCCTCCTTGGGAGGTGGGGAGAGCGTCTTCAATTCCAGCCAGAAGGA
AGTTGAGGCCCAGCAGGCTCCACCCCGGAAGGGAGAGGAGGCCCCTCCGT
GCCGCACTGTTGATCTTGGCAGGCCCTTCGGGACCAACAGGGACAGT
GCGTCAGGACTGCCTGCAAGCTCATGTGGACTTAGGTTCTTGTTAAGGCT
CAGTGTAAGCAAAGCGTATGTGCCTTTCCAACCTGACTTCACGCAATGAA
CTCCTTTCATAGGCACTGCGGCCTCTTCAACAGCAGCAACAGTGGCTAAG
AGGCCCTGAAGCCCACAGATGAGGAGCTCAGGGTCACCACCCCCCAGAAA
GGGCTCACTGCTAGGATCTTCGTAGCTCAGAGACTGTCAGGCATCCTCTG
AAACAACCCCGCCTCCCATCCCTAGCGAGGCTCCGTGTGTGACTTTGTCC
CCTTCCCTGGAGGGCAGGGCCAGCTGTGTCCTCCCCCACCTTGGTGCTCC
ATCCTCAGCACAGGTCCTCTGCACACTGCCAGGCCTGACCTTACCCTGAT
TTCATGACTCAAGCGACCATGGGCATCTGCAGCTGCCCTCTGCCCCTCAG
CCCTTGACCTTGAGGGCAGGGGAGCTGCCCCCACCCTCCTGCTGAGTTTC

## Sheet: Supplementary Data 2a
Supplementary Data 2a. Differentially expressed genes (CTRL vs. OE).
Ensembl ID	baseMean	log2FoldChange	lfcSE	stat	pvalue	padj	gene_symbol	gene_name
ENSG00000124157	335.332	6.66403	0.958485	6.95267	3.58429e-12	9.92706522063128e-10	SEMG2	SEMG2
ENSG00000132872	7639.64	4.75996	0.139913	34.0209	1.09451e-253	1.546e-249	SYT4	SYT4
ENSG00000275708	239.732	4.40608	0.958672	4.59602	4.30629e-06	0.00022612	MIR3648-1	MIR3648-1
ENSG00000106483	102.77	3.7019	0.39899	9.27819	1.72388838481328e-20	1.05869e-17	SFRP4	SFRP4
ENSG00000124233	130.924	3.56929	0.424877	8.40076	4.43607e-17	2.23784e-14	SEMG1	SEMG1
ENSG00000171431	57.4146	3.51675	0.548792	6.40817	1.47279311933529e-10	2.8196e-08	KRT20	KRT20
ENSG00000281103	76.8517	3.12401	0.425029	7.35011	1.98046e-13	6.21645e-11	TRG-AS1	TRG-AS1
ENSG00000113430	2534.86	2.63618	0.109834	24.0014	2.68835e-127	1.89865e-123	IRX4	IRX4
ENSG00000227121	113.593	2.4504	0.476287	5.1448	2.6781e-07	2.26516e-05	LINC02672	LINC02672
ENSG00000168542	73.4734	2.42248	0.496908	4.8751	1.08754e-06	7.17828e-05	COL3A1	COL3A1
ENSG00000174469	164.823	2.1173	0.287604	7.36185	1.8138e-13	5.95811e-11	CNTNAP2	CNTNAP2
ENSG00000017427	204.724	2.11024	0.311718	6.76971	1.29044e-11	3.31409e-09	IGF1	IGF1
ENSG00000135114	50.1018	2.04651	0.530448	3.85807	0.000114285	0.00310033	OASL	OASL
ENSG00000184564	1689.94	2.02084	0.115065	17.5626	4.76637e-69	1.68312e-65	SLITRK6	SLITRK6
ENSG00000101871	101.444	2.00429	0.45778	4.37829	1.19614e-05	0.000527561	MID1	MID1
ENSG00000111913	1485.38	1.97324	0.146327	13.4852	1.91238e-41	2.70123e-38	RIPOR2	RIPOR2
ENSG00000101384	6408.02	1.88102	0.11493	16.3666	3.31120140551286e-60	9.35414e-57	JAG1	JAG1
ENSG00000211689	2443.41	1.85371	0.115542	16.0436	6.33696e-58	1.49183e-54	TRGC1	TRGC1
ENSG00000134321	58.0457	1.8393	0.471516	3.90081	9.58709e-05	0.00274125	RSAD2	RSAD2
ENSG00000151503	2989.14	1.80172	0.152159	11.8411	2.39417e-32	2.60136e-29	NCAPD3	NCAPD3
ENSG00000198785	659.184	1.77092	0.197161	8.98211	2.65615e-19	1.56325e-16	GRIN3A	GRIN3A
ENSG00000272398	2844.94	1.72801	0.0953347	18.1257	1.99707e-73	9.40285288440238e-70	CD24	CD24
ENSG00000227191	111.612	1.68984	0.340222	4.96687	6.80438e-07	4.75793e-05	TRGC2	TRGC2
ENSG00000110492	1737.53	1.64228	0.115876	14.1728	1.34982e-45	2.38328e-42	MDK	MDK
ENSG00000096006	94.5786	1.47796	0.365734	4.04108	5.32059e-05	0.00167379	CRISP3	CRISP3
ENSG00000135549	1031.03	1.44443	0.134333	10.7526	5.76028e-27	5.42427e-24	PKIB	PKIB
ENSG00000041982	684.569	1.41205	0.181406	7.78392	7.03097e-15	2.75868e-12	TNC	TNC
ENSG00000112297	2367.55	1.41021	0.105648	13.3482	1.21291084584306e-40	1.55749e-37	CRYBG1	CRYBG1
ENSG00000186439	162.933	1.40294	0.35545	3.94693	7.9159e-05	0.00235394	TRDN	TRDN
ENSG00000144824	116.26	1.33926	0.322394	4.15412	3.26544e-05	0.00116014	PHLDB2	PHLDB2
ENSG00000069849	3376.56	1.32704	0.276354	4.80198	1.57102e-06	9.73276e-05	ATP1B3	ATP1B3
ENSG00000124107	2505.02	1.31406	0.292139	4.49805	6.85798e-06	0.000329486	SLPI	SLPI
ENSG00000127863	5861.99	1.30236	0.27094	4.8068	1.53362e-06	9.54288e-05	TNFRSF19	TNFRSF19
ENSG00000137801	10747.4	1.29079	0.0889532	14.5109	1.0335e-47	2.08546e-44	THBS1	THBS1
ENSG00000065328	296.506	1.24265	0.244142	5.08988	3.58288e-07	2.85005e-05	MCM10	MCM10
ENSG00000100422	407.263	1.22152	0.19936	6.12722	8.94292208818212e-10	1.50379e-07	CERK	CERK
ENSG00000055118	486.395	1.21068	0.209044	5.7915	6.97607e-09	1.07105e-06	KCNH2	KCNH2
ENSG00000147381	271.517	1.1663	0.302032	3.86153	0.00011268	0.00308875	MAGEA4	MAGEA4
ENSG00000237686	311.798	1.15764	0.23217	4.98616	6.15897e-07	4.39371e-05	AL109615.3	AL109615.3
ENSG00000154914	1438.01	1.1325	0.142732	7.93446	2.11408e-15	8.53181e-13	USP43	USP43
ENSG00000164120	440.873	1.11746	0.23147	4.82769	1.38126e-06	8.79908e-05	HPGD	HPGD
ENSG00000205542	3342.56	1.11506	0.0936282	11.9095	1.0564e-32	1.24347e-29	TMSB4X	TMSB4X
ENSG00000225255	517.949	1.09161	0.235864	4.62814	3.68963e-06	0.000198916	PSLNR	PSLNR
ENSG00000134480	2279.57	1.06135	0.104147	10.1909	2.17704e-24	1.70837e-21	CCNH	CCNH
ENSG00000148926	200.441	1.05711	0.272936	3.87311	0.000107457	0.00297613	ADM	ADM
ENSG00000146674	4141.33	1.04166	0.0986069	10.5638	4.38554e-26	3.87161e-23	IGFBP3	IGFBP3
ENSG00000166483	3232.4	1.03876	0.142299	7.2998	2.88198e-13	8.66127e-11	WEE1	WEE1
ENSG00000197696	287.36	1.02418	0.257588	3.97605	7.00699e-05	0.00211031	NMB	NMB
ENSG00000112414	31366.3	-1.00619	0.0961912	-10.4603	1.3149e-25	1.09253e-22	ADGRG6	ADGRG6
ENSG00000266714	941.499	-1.0185	0.151133	-6.7391	1.59368e-11	3.94924e-09	MYO15B	MYO15B
ENSG00000170271	769.656	-1.01922	0.195679	-5.20866	1.90209e-07	1.68975e-05	FAXDC2	FAXDC2
ENSG00000203985	359.929	-1.02887	0.19848	-5.18372	2.17505e-07	1.88482e-05	LDLRAD1	LDLRAD1
ENSG00000214176	560.95	-1.03334	0.164105	-6.29679	3.03878163283189e-10	5.57439e-08	PLEKHM1P1	PLEKHM1P1
ENSG00000102780	6719.98	-1.03738	0.103469	-10.026	1.17141e-23	8.70854e-21	DGKH	DGKH
ENSG00000131711	12226.6	-1.07945	0.07682	-14.0516	7.52789e-45	1.18146e-41	MAP1B	MAP1B
ENSG00000092421	1595.2	-1.08442	0.142138	-7.62933	2.35985e-14	8.54688e-12	SEMA6A	SEMA6A
ENSG00000102362	191.141	-1.08728	0.258113	-4.21244	2.52626e-05	0.000964416	SYTL4	SYTL4
ENSG00000197653	229.2	-1.09045	0.262526	-4.15367	3.27183e-05	0.00116014	DNAH10	DNAH10
ENSG00000166147	259.971	-1.10408	0.252484	-4.37288	1.22617e-05	0.000537878	FBN1	FBN1
ENSG00000156103	635.674	-1.1112	0.197497	-5.62645	1.83959e-08	2.45134e-06	MMP16	MMP16
ENSG00000169302	245.5	-1.11355	0.263016	-4.23378	2.29793e-05	0.000894167	STK32A	STK32A
ENSG00000173166	521.35	-1.14113	0.210762	-5.41428	6.15348e-08	6.63772e-06	RAPH1	RAPH1
ENSG00000114450	1796.12	-1.14337	0.143471	-7.96936	1.59496e-15	6.82689e-13	GNB4	GNB4
ENSG00000100385	216.292	-1.1806	0.259079	-4.55692	5.19099e-06	0.000262806	IL2RB	IL2RB
ENSG00000151006	169.943	-1.2012	0.275847	-4.35457	1.33326e-05	0.00057591	PRSS53	PRSS53
ENSG00000135090	3712.31	-1.2103	0.105192	-11.5057	1.23478928658894e-30	1.24581e-27	TAOK3	TAOK3
ENSG00000267475	117.002	-1.22344	0.351575	-3.47988	0.000501632	0.00975972	AC008736.1	AC008736.1
ENSG00000137673	656.577	-1.26793	0.190029	-6.67229	2.51845e-11	5.8259e-09	MMP7	MMP7
ENSG00000198300	1368.58	-1.29384	0.349714	-3.69972	0.000215839	0.00508842	PEG3	PEG3
ENSG00000178038	557.497	-1.31561	0.165529	-7.94795	1.89628e-15	7.87791e-13	ALS2CL	ALS2CL
ENSG00000198691	89.9231	-1.37383	0.388874	-3.53283	0.000411133	0.00842852	ABCA4	ABCA4
ENSG00000093072	441.775	-1.37635	0.205258	-6.70545	2.00789e-11	4.88992e-09	ADA2	ADA2
ENSG00000152527	147.94	-1.41581	0.314174	-4.50646	6.59178e-06	0.000319962	PLEKHH2	PLEKHH2
ENSG00000106025	139.868	-1.41773	0.335183	-4.22971	2.3399e-05	0.000904939	TSPAN12	TSPAN12
ENSG00000232079	165.046	-1.44695	0.32953	-4.39095	1.12858e-05	0.000504467	LINC01697	LINC01697
ENSG00000171033	188.957	-1.52203	0.273014	-5.5749	2.47668e-08	3.15163e-06	PKIA	PKIA
ENSG00000287656	164.968	-1.53635	0.358375	-4.28699	1.8111e-05	0.000737229	AL591069.1	AL591069.1
ENSG00000112499	110.482	-1.75686	0.383606	-4.57985	4.65311e-06	0.000240751	SLC22A2	SLC22A2
ENSG00000197496	90.6056	-1.81286	0.48151	-3.76494	0.000166587	0.00417206	SLC2A10	SLC2A10
ENSG00000117114	54.182	-1.84827	0.506506	-3.64907	0.000263195	0.0059673	ADGRL2	ADGRL2
ENSG00000139445	93.0953	-1.90032	0.403357	-4.71125	2.462e-06	0.000141942	FOXN4	FOXN4
ENSG00000179168	85.1906	-1.91257	0.433019	-4.41683	1.00161e-05	0.000456378	GGN	GGN
ENSG00000137872	52.0229	-2.10787	0.505758	-4.16775	3.07617e-05	0.00110281	SEMA6D	SEMA6D
ENSG00000153002	82.4929	-23.7581	4.78511	-4.965	6.87e-07	4.75793e-05	CPB1	CPB1
ENSG00000091704	85.6546	-23.7709	4.7851	-4.9677	6.77516e-07	4.75793e-05	CPA1	CPA1

## Sheet: Supplementary Data 2b
Supplementary Data 2b. Differentially expressed genes (CTRL vs. KD).
Ensembl ID	baseMean	log2FoldChange	lfcSE	stat	pvalue	padj	gene_symbol	gene_name
ENSG00000165762	75.9718	10.4422	1.49721	6.97442	3.07128e-12	4.1160271438015e-10	OR4K2	OR4K2
ENSG00000147381	271.517	4.44538	0.279652	15.8961	6.7414e-57	5.42076e-53	MAGEA4	MAGEA4
ENSG00000287064	122.721	3.219	0.379092	8.49134	2.0427e-17	7.75773e-15	AL606500.1	AL606500.1
ENSG00000153930	54.8526	3.14698	0.516962	6.08746	1.14718e-09	8.02128e-08	ANKFN1	ANKFN1
ENSG00000153303	33.8399	2.97008	0.756491	3.92613	8.63245e-05	0.00149598	FRMD1	FRMD1
ENSG00000078725	25.7664	2.61659	0.703313	3.72038	0.000198925	0.00297869	BRINP1	BRINP1
ENSG00000166292	59.7617	2.30812	0.51219	4.50637	6.5945e-06	0.000173857	TMEM100	TMEM100
ENSG00000176788	53.4632	2.21583	0.495173	4.47485	7.64643e-06	0.000196519	BASP1	BASP1
ENSG00000010610	38.2101	2.15165	0.581581	3.69965	0.000215899	0.00317957	CD4	CD4
ENSG00000135114	50.1018	2.07098	0.530908	3.90082	9.58694e-05	0.00162634	OASL	OASL
ENSG00000114200	698.692	1.90162	0.18243	10.4238	1.93028e-25	1.94017e-22	BCHE	BCHE
ENSG00000287763	44.7845	1.7264	0.515736	3.34745	0.000815586	0.00936875	AC068279.2	AC068279.2
ENSG00000269028	162.611	1.65529	0.316036	5.23767	1.62618e-07	7.01134e-06	MTRNR2L12	MTRNR2L12
ENSG00000211452	89.1627	1.61426	0.423563	3.81115	0.000138325	0.00220688	DIO1	DIO1
ENSG00000111913	1485.38	1.60634	0.146909	10.9343	7.90479e-28	1.05937e-24	RIPOR2	RIPOR2
ENSG00000120907	75.9418	1.55983	0.3956	3.94295	8.04858e-05	0.00142239	ADRA1A	ADRA1A
ENSG00000154065	243.057	1.47121	0.340196	4.3246	1.5281e-05	0.00035513	ANKRD29	ANKRD29
ENSG00000248527	550.455	1.46848	0.230192	6.37939	1.77800440276407e-10	1.5129e-08	MTATP6P1	MTATP6P1
ENSG00000133321	88.3827	1.46201	0.408	3.58336	0.000339198	0.0045956	PLAAT4	PLAAT4
ENSG00000068366	163.081	1.45644	0.278484	5.2299	1.69601e-07	7.26635e-06	ACSL4	ACSL4
ENSG00000237686	311.798	1.41547	0.231365	6.11791	9.48091683683682e-10	6.83731e-08	AL109615.3	AL109615.3
ENSG00000226360	104.678	1.41411	0.372671	3.79453	0.000147925	0.00232772	RPL10AP6	RPL10AP6
ENSG00000186439	162.933	1.36356	0.356005	3.83018	0.000128052	0.00206552	TRDN	TRDN
ENSG00000178715	87.363	1.3405	0.385408	3.47813	0.000504917	0.00634299	AL450998.1	AL450998.1
ENSG00000060982	779.771	1.33995	0.1791	7.48159	7.34297e-14	1.32848e-11	BCAT1	BCAT1
ENSG00000109182	133.909	1.32893	0.333853	3.98057	6.87503e-05	0.00125872	CWH43	CWH43
ENSG00000229132	111.638	1.31465	0.339502	3.8723	0.000107813	0.00180047	EIF4A1P10	EIF4A1P10
ENSG00000273213	92.3004	1.31347	0.366622	3.58264	0.000340144	0.00460454	H3-2	H3-2
ENSG00000135333	987.382	1.30515	0.13599	9.59739	8.19939e-22	5.49427e-19	EPHA7	EPHA7
ENSG00000230629	106.278	1.27682	0.360087	3.54587	0.000391323	0.00518818	RPS23P8	RPS23P8
ENSG00000134874	121.487	1.26701	0.339633	3.73052	0.000191082	0.00289086	DZIP1	DZIP1
ENSG00000189334	148.247	1.24661	0.321602	3.87627	0.000106071	0.00177691	S100A14	S100A14
ENSG00000211459	24302.4	1.24055	0.123281	10.0628	8.07099e-24	6.83145e-21	MT-RNR1	MT-RNR1
ENSG00000198899	6379.31	1.23673	0.127785	9.67822	3.73144e-22	2.60908e-19	MT-ATP6	MT-ATP6
ENSG00000044524	435.319	1.23542	0.223637	5.52425	3.30897e-08	1.64752e-06	EPHA3	EPHA3
ENSG00000210082	107160	1.19942	0.0946256	12.6754	8.09429e-37	3.25431e-33	MT-RNR2	MT-RNR2
ENSG00000069482	506.634	1.1746	0.179015	6.56149	5.32736e-11	5.3214e-09	GAL	GAL
ENSG00000237973	355.198	1.16529	0.201877	5.77229	7.82034e-09	4.47568e-07	MTCO1P12	MTCO1P12
ENSG00000100842	128.112	1.15854	0.332042	3.48915	0.00048455	0.00616011	EFS	EFS
ENSG00000198729	219.405	1.14949	0.246282	4.66738	3.05067e-06	8.93826e-05	PPP1R14C	PPP1R14C
ENSG00000102007	169.967	1.14658	0.303739	3.77488	0.000160085	0.00247547	PLP2	PLP2
ENSG00000198840	2377.5	1.11767	0.156878	7.12448	1.04474e-12	1.4738104112278e-10	MT-ND3	MT-ND3
ENSG00000228253	386.265	1.11054	0.215416	5.15532	2.53199e-07	1.03876e-05	MT-ATP8	MT-ATP8
ENSG00000244398	136.797	1.08572	0.307814	3.5272	0.000419987	0.00549124	AC116533.1	AC116533.1
ENSG00000233762	185.432	1.06482	0.278846	3.81867	0.000134171	0.00214486	AC007969.1	AC007969.1
ENSG00000269067	141.014	1.05522	0.302654	3.48656	0.00048928	0.00618601	ZNF728	ZNF728
ENSG00000260260	2239.58	1.05287	0.151579	6.94604	3.7569e-12	4.87245757785216e-10	SNHG19	SNHG19
ENSG00000198938	7782.26	1.045	0.1118	9.34704	9.0132e-21	5.17679e-18	MT-CO3	MT-CO3
ENSG00000249855	156.978	1.03718	0.299418	3.464	0.000532209	0.00660415	EEF1A1P19	EEF1A1P19
ENSG00000244716	192.516	1.0242	0.291556	3.51286	0.000443314	0.00574533	BX679664.3	BX679664.3
ENSG00000127955	843.54	1.00741	0.155193	6.49136	8.50622e-11	7.86189e-09	GNAI1	GNAI1
ENSG00000171984	188.197	1.00375	0.272307	3.68608	0.000227732	0.00330839	SHLD1	SHLD1
ENSG00000271601	267.359	-1.00095	0.231177	-4.32979	1.4925e-05	0.000348873	LIX1L	LIX1L
ENSG00000172159	216.427	-1.00463	0.253078	-3.96964	7.19812e-05	0.00130068	FRMD3	FRMD3
ENSG00000149591	264.646	-1.00471	0.248013	-4.05105	5.09889e-05	0.000986637	TAGLN	TAGLN
ENSG00000255240	166.522	-1.00497	0.290785	-3.45607	0.00054811	0.00676493	AP001636.3	AP001636.3
ENSG00000250067	479.188	-1.00511	0.202462	-4.96443	6.89031e-07	2.52991e-05	YJEFN3	YJEFN3
ENSG00000188878	238.805	-1.01166	0.231703	-4.36622	1.26416e-05	0.000304345	FBF1	FBF1
ENSG00000277586	639.712	-1.01272	0.155457	-6.51446	7.2952e-11	6.94209e-09	NEFL	NEFL
ENSG00000125398	295.714	-1.02198	0.218999	-4.66659	3.06242e-06	8.93826e-05	SOX9	SOX9
ENSG00000287499	808.67	-1.02591	0.157359	-6.51951	7.05365e-11	6.87496e-09	AL357139.2	AL357139.2
ENSG00000143554	379.861	-1.02756	0.215027	-4.77877	1.76375e-06	5.6616e-05	SLC27A3	SLC27A3
ENSG00000137801	10747.4	-1.0352	0.0902177	-11.4744	1.7730360576848e-30	4.07342e-27	THBS1	THBS1
ENSG00000221818	293.508	-1.03603	0.280446	-3.69422	0.000220561	0.00322461	EBF2	EBF2
ENSG00000168994	153.542	-1.04684	0.304404	-3.43897	0.000583938	0.00709281	PXDC1	PXDC1
ENSG00000113924	722.959	-1.04848	0.15764	-6.65113	2.90847e-11	2.99834e-09	HGD	HGD
ENSG00000163354	367.796	-1.05437	0.228946	-4.6053	4.1187e-06	0.000116614	DCST2	DCST2
ENSG00000145242	153.889	-1.0575	0.292675	-3.61322	0.000302413	0.0041746	EPHA5	EPHA5
ENSG00000167968	186.591	-1.06031	0.284775	-3.72333	0.000196615	0.00294684	DNASE1L2	DNASE1L2
ENSG00000138386	151.167	-1.0667	0.307915	-3.46426	0.000531693	0.00660285	NAB1	NAB1
ENSG00000204390	162.736	-1.06817	0.282417	-3.78224	0.000155421	0.00242433	HSPA1L	HSPA1L
ENSG00000151914	254.366	-1.06916	0.251484	-4.25142	2.12422e-05	0.000472499	DST	DST
ENSG00000226057	251.057	-1.06965	0.23328	-4.58524	4.5346e-06	0.000126607	PHF2P2	PHF2P2
ENSG00000132274	393.504	-1.0744	0.188886	-5.68807	1.28486e-08	7.05228e-07	TRIM22	TRIM22
ENSG00000137501	860.114	-1.07477	0.143607	-7.48414	7.20148e-14	1.32848e-11	SYTL2	SYTL2
ENSG00000100968	275.292	-1.07607	0.229318	-4.69247	2.69924e-06	8.03873e-05	NFATC4	NFATC4
ENSG00000130508	6458.07	-1.07704	0.121671	-8.85201	8.59564e-19	4.06574e-16	PXDN	PXDN
ENSG00000102057	244.091	-1.08167	0.256611	-4.21523	2.49528e-05	0.000543755	KCND1	KCND1
ENSG00000197774	689.157	-1.09682	0.165209	-6.63898	3.15872e-11	3.2151e-09	EME2	EME2
ENSG00000258647	166.904	-1.10959	0.322895	-3.43638	0.000589542	0.00712858	LINC00930	LINC00930
ENSG00000156689	305.254	-1.10969	0.274058	-4.04909	5.14161e-05	0.000990268	GLYATL2	GLYATL2
ENSG00000162572	505.554	-1.11041	0.188168	-5.90116	3.6095e-09	2.24992e-07	SCNN1D	SCNN1D
ENSG00000117616	962.596	-1.11251	0.161893	-6.87187	6.33646e-12	7.66187235098298e-10	RSRP1	RSRP1
ENSG00000166743	194.809	-1.11581	0.295051	-3.78176	0.000155725	0.00242448	ACSM1	ACSM1
ENSG00000129295	238.15	-1.12277	0.298575	-3.76042	0.00016963	0.00259809	LRRC6	LRRC6
ENSG00000214021	678.394	-1.12277	0.150554	-7.45758	8.81272e-14	1.56756e-11	TTLL3	TTLL3
ENSG00000144331	745.091	-1.12497	0.16352	-6.87967	5.9993e-12	7.30914385956707e-10	ZNF385B	ZNF385B
ENSG00000091879	1072.05	-1.12584	0.148517	-7.58051	3.44209e-14	6.91947e-12	ANGPT2	ANGPT2
ENSG00000123636	687.217	-1.12762	0.189789	-5.94145	2.82509e-09	1.81732e-07	BAZ2B	BAZ2B
ENSG00000077782	490.136	-1.12937	0.194799	-5.79759	6.72745e-09	3.89175e-07	FGFR1	FGFR1
ENSG00000163406	186.236	-1.1425	0.28932	-3.9489	7.85099e-05	0.00139822	SLC15A2	SLC15A2
ENSG00000014257	5274.52	-1.14489	0.255856	-4.47476	7.64959e-06	0.000196519	ACPP	ACPP
ENSG00000150594	4751.75	-1.14606	0.102603	-11.1699	5.72686e-29	9.20993e-26	ADRA2A	ADRA2A
ENSG00000133805	221.696	-1.14639	0.296686	-3.86397	0.000111559	0.00185339	AMPD3	AMPD3
ENSG00000115648	4901.44	-1.14713	0.123388	-9.29697	1.44500791598044e-20	8.01332e-18	MLPH	MLPH
ENSG00000204839	411.662	-1.15046	0.203766	-5.64599	1.6423e-08	8.83328e-07	MROH6	MROH6
ENSG00000054392	128.913	-1.15339	0.324397	-3.55548	0.000377284	0.00502691	HHAT	HHAT
ENSG00000149527	670.131	-1.15499	0.158978	-7.26507	3.7284e-13	6.05658e-11	PLCH2	PLCH2
ENSG00000185522	649.338	-1.15667	0.176352	-6.55888	5.42135e-11	5.36256e-09	LMNTD2	LMNTD2
ENSG00000115306	164.206	-1.15743	0.306523	-3.776	0.000159367	0.00246912	SPTBN1	SPTBN1
ENSG00000266714	941.499	-1.16414	0.151914	-7.66319	1.81366e-14	3.69207e-12	MYO15B	MYO15B
ENSG00000175544	206.197	-1.16733	0.289309	-4.0349	5.46262e-05	0.00104583	CABP4	CABP4
ENSG00000065357	189.986	-1.16766	0.28107	-4.15433	3.26241e-05	0.000681378	DGKA	DGKA
ENSG00000255545	124.632	-1.17864	0.342551	-3.44077	0.000580057	0.00706703	AP004608.1	AP004608.1
ENSG00000163357	116.567	-1.19698	0.33736	-3.54808	0.000388044	0.0051532	DCST1	DCST1
ENSG00000154310	97.5562	-1.19958	0.353966	-3.38897	0.000701563	0.00822942	TNIK	TNIK
ENSG00000287730	110.012	-1.21775	0.34726	-3.50674	0.000453625	0.00585489	AC097526.1	AC097526.1
ENSG00000140451	132.955	-1.2179	0.314574	-3.87159	0.00010813	0.00180388	PIF1	PIF1
ENSG00000173531	1127.67	-1.21966	0.132797	-9.18437	4.13937685429585e-20	2.21898e-17	MST1	MST1
ENSG00000146233	296.196	-1.24889	0.236745	-5.27525	1.32578e-07	5.77811e-06	CYP39A1	CYP39A1
ENSG00000171385	626.485	-1.25491	0.211511	-5.93307	2.97314e-09	1.89915e-07	KCND3	KCND3
ENSG00000115841	143.516	-1.2646	0.312127	-4.05157	5.08754e-05	0.000986637	RMDN2	RMDN2
ENSG00000163235	320.831	-1.26687	0.234097	-5.41172	6.2423e-08	2.92678e-06	TGFA	TGFA
ENSG00000088340	195.776	-1.27921	0.264667	-4.83329	1.34296e-06	4.50886e-05	FER1L4	FER1L4
ENSG00000215252	887.372	-1.28464	0.135927	-9.45101	3.35582e-21	2.07571e-18	GOLGA8B	GOLGA8B
ENSG00000102878	470.878	-1.28978	0.186901	-6.90087	5.16857e-12	6.49382427474812e-10	HSF4	HSF4
ENSG00000065618	99.7257	-1.29272	0.375996	-3.43813	0.000585738	0.00710275	COL17A1	COL17A1
ENSG00000175265	1980.47	-1.30258	0.114274	-11.3988	4.24091587401798e-30	8.5253e-27	GOLGA8A	GOLGA8A
ENSG00000187398	1372	-1.30946	0.170359	-7.68649	1.51225e-14	3.24266e-12	LUZP2	LUZP2
ENSG00000125895	164.568	-1.31656	0.290453	-4.53279	5.8211e-06	0.000156809	TMEM74B	TMEM74B
ENSG00000139220	1780.65	-1.31715	0.162763	-8.09246	5.84739e-16	1.5673e-13	PPFIA2	PPFIA2
ENSG00000233452	263.972	-1.32454	0.246697	-5.36907	7.91427e-08	3.61583e-06	STXBP5-AS1	STXBP5-AS1
ENSG00000006071	110.389	-1.32937	0.356534	-3.72858	0.000192564	0.00290508	ABCC8	ABCC8
ENSG00000236975	79.0717	-1.35425	0.402692	-3.36298	0.000771049	0.00894017	LINC02814	LINC02814
ENSG00000177943	1586.85	-1.36173	0.120912	-11.2622	2.01682e-29	3.60383e-26	MAMDC4	MAMDC4
ENSG00000166033	119.005	-1.37268	0.346304	-3.9638	7.3766e-05	0.00133143	HTRA1	HTRA1
ENSG00000154269	115.68	-1.37741	0.33684	-4.08921	4.32846e-05	0.000863651	ENPP3	ENPP3
ENSG00000122756	79.5173	-1.38259	0.413002	-3.34767	0.00081494	0.00936802	CNTFR	CNTFR
ENSG00000005379	224.041	-1.40243	0.261623	-5.3605	8.29932e-08	3.75971e-06	TSPOAP1	TSPOAP1
ENSG00000125864	146.015	-1.41237	0.2928	-4.82366	1.40945e-06	4.70267e-05	BFSP1	BFSP1
ENSG00000186301	165.514	-1.42066	0.279375	-5.08513	3.67368e-07	1.4445e-05	MST1P2	MST1P2
ENSG00000163492	320.609	-1.42714	0.257124	-5.55041	2.85003e-08	1.44133e-06	CCDC141	CCDC141
ENSG00000103269	277.096	-1.45302	0.230618	-6.30054	2.9660840799652e-10	2.42135e-08	RHBDL1	RHBDL1
ENSG00000118495	89.4508	-1.45806	0.404453	-3.60502	0.000312126	0.00428294	PLAGL1	PLAGL1
ENSG00000168743	150.933	-1.45954	0.310502	-4.70057	2.5944e-06	7.81332e-05	NPNT	NPNT
ENSG00000166432	250.874	-1.46241	0.280323	-5.21689	1.81952e-07	7.68021e-06	ZMAT1	ZMAT1
ENSG00000105711	89.2158	-1.47273	0.376419	-3.91247	9.13571e-05	0.00156799	SCN1B	SCN1B
ENSG00000222038	76.1381	-1.48023	0.442307	-3.34662	0.000818028	0.0093901	POTEJ	POTEJ
ENSG00000172985	79.0875	-1.48717	0.4285	-3.47064	0.000519222	0.00647615	SH3RF3	SH3RF3
ENSG00000114270	1424.4	-1.4938	0.120798	-12.3661	3.98579e-35	1.28199e-31	COL7A1	COL7A1
ENSG00000167751	10525.3	-1.49726	0.0819183	-18.2774	1.25194e-74	2.01336806788074e-70	KLK2	KLK2
ENSG00000260428	219.055	-1.5183	0.296319	-5.12386	2.99345e-07	1.1916e-05	SCX	SCX
ENSG00000003436	612.93	-1.52894	0.177613	-8.60828	7.41624e-18	3.13863e-15	TFPI	TFPI
ENSG00000182240	268.298	-1.53185	0.298427	-5.13307	2.85048e-07	1.14604e-05	BACE2	BACE2
ENSG00000092607	91.5523	-1.5635	0.405731	-3.85354	0.000116423	0.00191444	TBX15	TBX15
ENSG00000254717	155.57	-1.57149	0.322886	-4.86701	1.133e-06	3.91848e-05	GLYATL1P2	GLYATL1P2
ENSG00000164120	440.873	-1.58503	0.247308	-6.40912	1.46358950547791e-10	1.26545e-08	HPGD	HPGD
ENSG00000138696	189.553	-1.59327	0.339317	-4.69551	2.65938e-06	7.96428e-05	BMPR1B	BMPR1B
ENSG00000245146	250.924	-1.60381	0.235639	-6.80619	1.00217e-11	1.14304e-09	MALINC1	MALINC1
ENSG00000135046	136.194	-1.67315	0.32952	-5.07753	3.82377e-07	1.49985e-05	ANXA1	ANXA1
ENSG00000170837	231.776	-1.68764	0.293243	-5.75508	8.66031e-09	4.86976e-07	GPR27	GPR27
ENSG00000198520	58.154	-1.69816	0.509542	-3.33271	0.000860042	0.00979546	ARMH1	ARMH1
ENSG00000273066	93.4743	-1.71995	0.379124	-4.53664	5.71578e-06	0.000154838	AL355987.4	AL355987.4
ENSG00000111452	74.6559	-1.73622	0.446006	-3.89283	9.90819e-05	0.00167378	ADGRD1	ADGRD1
ENSG00000286058	115.683	-1.74582	0.371977	-4.69336	2.68748e-06	8.01855e-05	AC018865.3	AC018865.3
ENSG00000162591	529.772	-1.76188	0.170627	-10.3259	5.38131e-25	5.09072e-22	MEGF6	MEGF6
ENSG00000112164	104.71	-1.76565	0.348008	-5.07359	3.90372e-07	1.52378e-05	GLP1R	GLP1R
ENSG00000231240	75.8535	-1.83134	0.415234	-4.41039	1.03185e-05	0.000254904	KLF2P1	KLF2P1
ENSG00000224090	50.7398	-1.83201	0.511833	-3.57932	0.000344486	0.00465157	AC097468.1	AC097468.1
ENSG00000169908	434.704	-1.83557	0.275868	-6.65379	2.85641e-11	2.96366e-09	TM4SF1	TM4SF1
ENSG00000245904	93.5835	-1.89443	0.463586	-4.08647	4.37979e-05	0.000869578	AC025164.2	AC025164.2
ENSG00000111249	82.046	-1.92192	0.457932	-4.19696	2.70521e-05	0.0005824	CUX2	CUX2
ENSG00000169439	544.407	-1.92984	0.205669	-9.38326	6.39621e-21	3.80977e-18	SDC2	SDC2
ENSG00000246985	103.532	-1.93175	0.382864	-5.04554	4.52243e-07	1.73994e-05	SOCS2-AS1	SOCS2-AS1
ENSG00000240694	85.2893	-1.9708	0.478913	-4.11515	3.86924e-05	0.000790663	PNMA2	PNMA2
ENSG00000231431	143.815	-1.99707	0.316565	-6.30855	2.81654373033569e-10	2.311e-08	FAR2P4	FAR2P4
ENSG00000167371	137.655	-2.00733	0.325077	-6.17495	6.61829677446966e-10	5.02054e-08	PRRT2	PRRT2
ENSG00000148053	96.4557	-2.02221	0.510241	-3.96325	7.39361e-05	0.001333	NTRK2	NTRK2
ENSG00000255189	54.5891	-2.04471	0.526258	-3.88538	0.000102168	0.00172049	GLYATL1P1	GLYATL1P1
ENSG00000196091	300.023	-2.05955	0.255529	-8.05997	7.63149e-16	1.97951e-13	MYBPC1	MYBPC1
ENSG00000112139	193.044	-2.08745	0.331407	-6.29874	3.0007527094476e-10	2.43728e-08	MDGA1	MDGA1
ENSG00000144152	33.6133	-2.14844	0.638505	-3.3648	0.00076598	0.0088878	FBLN7	FBLN7
ENSG00000257242	45.3355	-2.1589	0.62574	-3.45015	0.000560278	0.00687292	LINC01619	LINC01619
ENSG00000223349	59.5662	-2.18373	0.486177	-4.49163	7.06789e-06	0.000183925	KLF2P3	KLF2P3
ENSG00000132872	7639.64	-2.20873	0.160986	-13.72	7.70587e-43	4.13086e-39	SYT4	SYT4
ENSG00000133256	99.1878	-2.22	0.382802	-5.79934	6.65769e-09	3.87931e-07	PDE6B	PDE6B
ENSG00000189056	1092.33	-2.22343	0.481342	-4.61923	3.85171e-06	0.000110024	RELN	RELN
ENSG00000248144	64.5419	-2.39874	0.535882	-4.47624	7.59693e-06	0.000195791	ADH1C	ADH1C
ENSG00000240253	253.445	-2.42373	0.269713	-8.98636	2.55556e-19	1.32576e-16	FAR2P3	FAR2P3
ENSG00000123095	104.933	-2.44959	0.401872	-6.09545	1.09131e-09	7.66396e-08	BHLHE41	BHLHE41
ENSG00000145934	280.182	-2.61453	0.34947	-7.48143	7.35197e-14	1.32848e-11	TENM2	TENM2
ENSG00000158089	61.7461	-2.6773	0.569348	-4.70239	2.57129e-06	7.76192e-05	GALNT14	GALNT14
ENSG00000075461	126.701	-2.71224	0.434602	-6.24075	4.3546443521154e-10	3.44982e-08	CACNG4	CACNG4
ENSG00000178162	95.2795	-2.79533	0.454283	-6.15329	7.58928822815741e-10	5.62447e-08	FAR2P2	FAR2P2
ENSG00000214081	41.2951	-2.84214	0.602244	-4.71926	2.36706e-06	7.2786e-05	CYP4F30P	CYP4F30P
ENSG00000239402	69.6188	-2.92036	0.496105	-5.88658	3.94268e-09	2.42936e-07	CYP4F62P	CYP4F62P
ENSG00000169760	284.512	-2.96106	0.592741	-4.99554	5.86722e-07	2.19434e-05	NLGN1	NLGN1
ENSG00000286008	21.9926	-3.06566	0.881453	-3.47796	0.000505247	0.00634299	AC148477.10	AC148477.10
ENSG00000156298	39.4724	-3.16883	0.687444	-4.60958	4.03477e-06	0.000114439	TSPAN7	TSPAN7
ENSG00000046774	36.8264	-3.17498	0.888565	-3.57316	0.000352704	0.0047466	MAGEC2	MAGEC2
ENSG00000231154	21.6997	-3.30224	0.96468	-3.42315	0.000619003	0.00743451	MORF4L2-AS1	MORF4L2-AS1
ENSG00000196834	96.0761	-3.42131	0.421784	-8.11153	4.99879e-16	1.36255e-13	POTEI	POTEI
ENSG00000280424	33.0381	-3.42514	0.740814	-4.62348	3.77353e-06	0.000108174	BX537318.2	BX537318.2
ENSG00000236666	39.9909	-3.43882	0.836926	-4.10887	3.976e-05	0.000806331	POTEH-AS1	POTEH-AS1
ENSG00000175535	92.8919	-5.79966	1.55684	-3.72527	0.000195105	0.00292967	PNLIP	PNLIP
ENSG00000153002	82.4929	-23.6771	4.78511	-4.94808	7.49487e-07	2.69046e-05	CPB1	CPB1
ENSG00000091704	85.6546	-23.7608	4.7851	-4.96557	6.84991e-07	2.52083e-05	CPA1	CPA1

## Sheet: Supplementary Data 2c
Supplementary Data 2c. Differentially expressed genes (KD vs. OE).
Ensembl ID	baseMean	log2FoldChange	lfcSE	stat	pvalue	padj	gene_symbol	gene_name
ENSG00000132872	7639.64	6.96869	0.157543	44.2336	0	0	SYT4	SYT4
ENSG00000124157	335.332	6.66718	0.968843	6.88158	5.91904e-12	7.15714064932801e-10	SEMG2	SEMG2
ENSG00000106483	102.77	4.92739	0.488203	10.0929	5.93833e-24	2.65278e-21	SFRP4	SFRP4
ENSG00000046774	36.8264	4.61093	0.878171	5.25061	1.51594e-07	7.25577e-06	MAGEC2	MAGEC2
ENSG00000281103	76.8517	3.74016	0.464859	8.04578	8.56988e-16	1.66049e-13	TRG-AS1	TRG-AS1
ENSG00000126010	32.4772	3.57063	0.789049	4.52524	6.03279e-06	0.00017576	GRPR	GRPR
ENSG00000124233	130.924	3.39674	0.427623	7.94332	1.96843e-15	3.5973e-13	SEMG1	SEMG1
ENSG00000236666	39.9909	3.39428	0.838709	4.04702	5.1873e-05	0.00107089	POTEH-AS1	POTEH-AS1
ENSG00000169760	284.512	3.3701	0.592443	5.68849	1.28171e-08	8.17957e-07	NLGN1	NLGN1
ENSG00000248144	64.5419	3.33839	0.530311	6.29515	3.07096036393996e-10	2.97513e-08	ADH1C	ADH1C
ENSG00000156298	39.4724	3.31985	0.687913	4.82597	1.39321e-06	5.06914e-05	TSPAN7	TSPAN7
ENSG00000158089	61.7461	3.29148	0.566413	5.81109	6.20666e-09	4.32102e-07	GALNT14	GALNT14
ENSG00000162849	41.8576	3.25335	0.655082	4.96633	6.82327e-07	2.75017e-05	KIF26B	KIF26B
ENSG00000257242	45.3355	2.97906	0.620048	4.80457	1.55086e-06	5.59215e-05	LINC01619	LINC01619
ENSG00000270562	23.105	2.94811	0.844941	3.48913	0.000484603	0.00698333	AC097634.1	AC097634.1
ENSG00000145934	280.182	2.87826	0.349318	8.23965	1.72717e-16	3.65479e-14	TENM2	TENM2
ENSG00000240694	85.2893	2.85872	0.474452	6.02532	1.68778e-09	1.37727e-07	PNMA2	PNMA2
ENSG00000112139	193.044	2.8302	0.329208	8.59699	8.18367e-18	2.12274e-15	MDGA1	MDGA1
ENSG00000163273	43.3887	2.77884	0.58007	4.79052	1.66346e-06	5.93569e-05	NPPC	NPPC
ENSG00000178162	95.2795	2.76079	0.45564	6.05915	1.36842e-09	1.15219e-07	FAR2P2	FAR2P2
ENSG00000184838	55.6163	2.75308	0.614566	4.47971	7.4745e-06	0.000211628	PRR16	PRR16
ENSG00000280424	33.0381	2.753	0.749814	3.67158	0.000241054	0.00393168	BX537318.2	BX537318.2
ENSG00000164120	440.873	2.70249	0.244969	11.032	2.67933e-28	1.65727e-25	HPGD	HPGD
ENSG00000113430	2534.86	2.68911	0.110972	24.2323	1.01721e-129	5.45291e-126	IRX4	IRX4
ENSG00000127324	44.3736	2.57099	0.567082	4.53371	5.79565e-06	0.000170394	TSPAN8	TSPAN8
ENSG00000013619	35.1802	2.53345	0.668271	3.79106	0.000150005	0.00263359	MAMLD1	MAMLD1
ENSG00000168542	73.4734	2.45163	0.504049	4.86387	1.15115e-06	4.36624e-05	COL3A1	COL3A1
ENSG00000169908	434.704	2.43186	0.27501	8.84281	9.33378e-19	2.68046e-16	TM4SF1	TM4SF1
ENSG00000121858	532.422	2.40183	0.681771	3.52292	0.000426817	0.00627428	TNFSF10	TNFSF10
ENSG00000198785	659.184	2.38353	0.20219	11.7885	4.4726e-32	3.26947e-29	GRIN3A	GRIN3A
ENSG00000246985	103.532	2.36619	0.381354	6.20472	5.47955368507822e-10	5.03555e-08	SOCS2-AS1	SOCS2-AS1
ENSG00000100292	5689.39	2.3655	0.572011	4.13541	3.54323e-05	0.000777385	HMOX1	HMOX1
ENSG00000196834	96.0761	2.33157	0.430339	5.41799	6.02738e-08	3.3196e-06	POTEI	POTEI
ENSG00000137801	10747.4	2.32599	0.0898852	25.8773	1.19875e-147	9.63916e-144	THBS1	THBS1
ENSG00000169439	544.407	2.31866	0.205241	11.2973	1.35357e-29	8.70725e-27	SDC2	SDC2
ENSG00000227191	111.612	2.23274	0.355052	6.28849	3.20576408198849e-10	3.0506e-08	TRGC2	TRGC2
ENSG00000174469	164.823	2.22542	0.293686	7.57753	3.52206e-14	5.55311e-12	CNTNAP2	CNTNAP2
ENSG00000240253	253.445	2.2253	0.271204	8.20525	2.30104e-16	4.80588e-14	FAR2P3	FAR2P3
ENSG00000151503	2989.14	2.21494	0.153235	14.4545	2.34725e-47	2.90373e-44	NCAPD3	NCAPD3
ENSG00000075461	126.701	2.20796	0.437895	5.04222	4.60169e-07	1.94237e-05	CACNG4	CACNG4
ENSG00000138696	189.553	2.19793	0.337649	6.5095	7.54013e-11	8.03049e-09	BMPR1B	BMPR1B
ENSG00000272398	2844.94	2.18306	0.0971962	22.4603	1.01411e-111	4.07722e-108	CD24	CD24
ENSG00000171431	57.4146	2.17898	0.508974	4.28112	1.85953e-05	0.00044892	KRT20	KRT20
ENSG00000182240	268.298	2.16826	0.296973	7.30122	2.85175e-13	4.16926e-11	BACE2	BACE2
ENSG00000239402	69.6188	2.14169	0.503524	4.2534	2.10548e-05	0.00050238	CYP4F62P	CYP4F62P
ENSG00000127863	5861.99	2.06567	0.271353	7.61248	2.68893e-14	4.36802e-12	TNFRSF19	TNFRSF19
ENSG00000017427	204.724	2.04518	0.314075	6.51175	7.42823e-11	7.96405e-09	IGF1	IGF1
ENSG00000245904	93.5835	2.0449	0.463905	4.40802	1.04318e-05	0.000277297	AC025164.2	AC025164.2
ENSG00000188042	610.364	1.99745	0.478698	4.17268	3.01033e-05	0.000676146	ARL4C	ARL4C
ENSG00000100422	407.263	1.98146	0.207007	9.57193	1.04927e-21	3.83508e-19	CERK	CERK
ENSG00000041982	684.569	1.93326	0.185335	10.4312	1.78653e-25	9.57699e-23	TNC	TNC
ENSG00000166033	119.005	1.91799	0.344046	5.57481	2.47806e-08	1.49259e-06	HTRA1	HTRA1
ENSG00000111249	82.046	1.8912	0.459557	4.11527	3.86731e-05	0.000839327	CUX2	CUX2
ENSG00000163492	320.609	1.88757	0.256284	7.36517	1.76925e-13	2.63455e-11	CCDC141	CCDC141
ENSG00000187398	1372	1.86213	0.169951	10.9569	6.15764e-28	3.66767e-25	LUZP2	LUZP2
ENSG00000123095	104.933	1.85648	0.406824	4.56335	5.03446e-06	0.000152795	BHLHE41	BHLHE41
ENSG00000101384	6408.02	1.85483	0.115151	16.1078	2.24799e-58	5.1646e-55	JAG1	JAG1
ENSG00000172985	79.0875	1.83706	0.427342	4.29881	1.71721e-05	0.000418427	SH3RF3	SH3RF3
ENSG00000130635	209.022	1.83147	0.316855	5.78015	7.46328e-09	5.00102e-07	COL5A1	COL5A1
ENSG00000184564	1689.94	1.82342	0.115324	15.8113	2.60031e-56	5.22728e-53	SLITRK6	SLITRK6
ENSG00000014257	5274.52	1.79876	0.255763	7.03292	2.02253e-12	2.56112905346348e-10	ACPP	ACPP
ENSG00000062038	87.5428	1.77559	0.400974	4.42819	9.50254e-06	0.000259017	CDH3	CDH3
ENSG00000111452	74.6559	1.76831	0.447362	3.95275	7.72591e-05	0.00152078	ADGRD1	ADGRD1
ENSG00000133256	99.1878	1.76674	0.387337	4.56126	5.08487e-06	0.000153712	PDE6B	PDE6B
ENSG00000211689	2443.41	1.76615	0.115963	15.2303	2.22505e-52	3.25302e-49	TRGC1	TRGC1
ENSG00000009694	616.636	1.76496	0.179601	9.8271	8.60631e-23	3.37577186607538e-20	TENM1	TENM1
ENSG00000101871	101.444	1.71392	0.457506	3.74623	0.000179515	0.00306588	MID1	MID1
ENSG00000170837	231.776	1.7052	0.293969	5.80061	6.60761e-09	4.50269e-07	GPR27	GPR27
ENSG00000102870	296.593	1.69246	0.239808	7.05757	1.69436e-12	2.23350241012022e-10	ZNF629	ZNF629
ENSG00000091879	1072.05	1.68799	0.14789	11.4139	3.56582925990651e-30	2.3894e-27	ANGPT2	ANGPT2
ENSG00000286058	115.683	1.68772	0.373586	4.51762	6.25395e-06	0.000179921	AC018865.3	AC018865.3
ENSG00000138821	1718.3	1.68137	0.170336	9.87093	5.56486e-23	2.29472142078043e-20	SLC39A8	SLC39A8
ENSG00000171791	108.435	1.65497	0.425668	3.88793	0.000101103	0.00191287	BCL2	BCL2
ENSG00000096006	94.5786	1.65459	0.373251	4.43292	9.29675e-06	0.000256011	CRISP3	CRISP3
ENSG00000205542	3342.56	1.64482	0.0950318	17.3081	4.08952e-67	1.31535e-63	TMSB4X	TMSB4X
ENSG00000109255	74.1186	1.64414	0.416088	3.95143	7.7686e-05	0.00152732	NMU	NMU
ENSG00000231431	143.815	1.63583	0.319848	5.1144	3.14736e-07	1.38674e-05	FAR2P4	FAR2P4
ENSG00000144824	116.26	1.63101	0.330839	4.92991	8.22658e-07	3.24125e-05	PHLDB2	PHLDB2
ENSG00000146592	84.2882	1.59557	0.40532	3.93656	8.26563e-05	0.00160735	CREB5	CREB5
ENSG00000223969	74.4345	1.56868	0.449637	3.48877	0.000485257	0.00698649	AC002456.1	AC002456.1
ENSG00000204612	77.9021	1.55989	0.448956	3.47448	0.000511846	0.0073169	FOXB2	FOXB2
ENSG00000261068	64.7524	1.55314	0.438821	3.53935	0.00040112	0.00595527	AL512274.1	AL512274.1
ENSG00000073849	355.427	1.52042	0.222029	6.84783	7.49809e-12	8.86648747698719e-10	ST6GAL1	ST6GAL1
ENSG00000198353	79.1578	1.50971	0.429736	3.51312	0.000442885	0.00647497	HOXC4	HOXC4
ENSG00000121966	138.888	1.49436	0.390749	3.82434	0.000131124	0.00235087	CXCR4	CXCR4
ENSG00000105792	325.856	1.48635	0.290248	5.12096	3.03982e-07	1.34673e-05	CFAP69	CFAP69
ENSG00000169604	537.094	1.46943	0.209051	7.02906	2.07934e-12	2.61249164757411e-10	ANTXR1	ANTXR1
ENSG00000015592	126.165	1.45743	0.321056	4.5395	5.63874e-06	0.000166695	STMN4	STMN4
ENSG00000144481	18629.3	1.45734	0.11232	12.9749	1.69721e-38	1.51637e-35	TRPM8	TRPM8
ENSG00000166743	194.809	1.43584	0.294486	4.87575	1.08396e-06	4.15052e-05	ACSM1	ACSM1
ENSG00000139220	1780.65	1.42968	0.16285	8.77912	1.64765e-18	4.56854e-16	PPFIA2	PPFIA2
ENSG00000245146	250.924	1.4294	0.237366	6.02192	1.72356e-09	1.39288e-07	MALINC1	MALINC1
ENSG00000173221	473.377	1.42354	0.207013	6.87657	6.13089e-12	7.35798187241827e-10	GLRX	GLRX
ENSG00000075886	567.423	1.40314	0.200988	6.98123	2.9261e-12	3.64786954734006e-10	TUBA3D	TUBA3D
ENSG00000277156	218.277	1.3996	0.291977	4.79354	1.63862e-06	5.88221e-05	AL589743.6	AL589743.6
ENSG00000135063	117.306	1.39409	0.353975	3.93838	8.20333e-05	0.00159717	FAM189A2	FAM189A2
ENSG00000109846	144.656	1.38555	0.326819	4.2395	2.24021e-05	0.000529031	CRYAB	CRYAB
ENSG00000196091	300.023	1.36796	0.258732	5.28717	1.24226e-07	6.12822e-06	MYBPC1	MYBPC1
ENSG00000273066	93.4743	1.36434	0.383399	3.55855	0.000372909	0.00561528	AL355987.4	AL355987.4
ENSG00000129295	238.15	1.35693	0.298456	4.54651	5.45429e-06	0.000162437	LRRC6	LRRC6
ENSG00000055118	486.395	1.34886	0.21114	6.38847	1.67552552760452e-10	1.6947e-08	KCNH2	KCNH2
ENSG00000166432	250.874	1.34296	0.281581	4.76938	1.84797e-06	6.51735e-05	ZMAT1	ZMAT1
ENSG00000105088	733.726	1.3323	0.184354	7.22688	4.94209e-13	7.03351e-11	OLFM2	OLFM2
ENSG00000124107	2505.02	1.32748	0.292345	4.5408	5.60402e-06	0.00016628	SLPI	SLPI
ENSG00000116285	6552.72	1.325	0.10504	12.6143	1.76104e-36	1.41605e-33	ERRFI1	ERRFI1
ENSG00000198673	120.274	1.32479	0.348498	3.80143	0.000143865	0.00253688	TAFA2	TAFA2
ENSG00000005001	132.095	1.30088	0.33232	3.91453	9.05799e-05	0.00173211	PRSS22	PRSS22
ENSG00000138386	151.167	1.29989	0.307736	4.22404	2.39962e-05	0.000559284	NAB1	NAB1
ENSG00000167751	10525.3	1.29662	0.0820473	15.8033	2.95207e-56	5.27503e-53	KLK2	KLK2
ENSG00000086289	671.366	1.29435	0.164143	7.88549	3.13291e-15	5.54956e-13	EPDR1	EPDR1
ENSG00000167371	137.655	1.28557	0.330784	3.88644	0.000101724	0.00192011	PRRT2	PRRT2
ENSG00000163235	320.831	1.25682	0.234887	5.35075	8.75889e-08	4.57339e-06	TGFA	TGFA
ENSG00000105928	140.635	1.25452	0.306795	4.08913	4.3299e-05	0.000919044	GSDME	GSDME
ENSG00000156689	305.254	1.24522	0.274287	4.53986	5.62909e-06	0.000166695	GLYATL2	GLYATL2
ENSG00000003436	612.93	1.23583	0.17887	6.90909	4.87783e-12	5.98818325343399e-10	TFPI	TFPI
ENSG00000135549	1031.03	1.22525	0.134533	9.10741	8.43715434602231e-20	2.60935e-17	PKIB	PKIB
ENSG00000166483	3232.4	1.22464	0.142791	8.57645	9.78477e-18	2.45873e-15	WEE1	WEE1
ENSG00000124102	848.201	1.22086	0.155438	7.85431	4.0197e-15	7.02661e-13	PI3	PI3
ENSG00000167552	2037.73	1.21729	0.122217	9.96013	2.27761e-23	9.63908e-21	TUBA1A	TUBA1A
ENSG00000197696	287.36	1.21534	0.260655	4.66265	3.12156e-06	0.000102034	NMB	NMB
ENSG00000058404	917.288	1.21261	0.17192	7.05334	1.74673e-12	2.26539520119719e-10	CAMK2B	CAMK2B
ENSG00000130508	6458.07	1.186	0.121706	9.74479	1.94175e-22	7.43507000059887e-20	PXDN	PXDN
ENSG00000150594	4751.75	1.18552	0.102698	11.5438	7.93775e-31	5.55021e-28	ADRA2A	ADRA2A
ENSG00000069849	3376.56	1.18061	0.276423	4.27103	1.94573e-05	0.000465644	ATP1B3	ATP1B3
ENSG00000118985	4272.33	1.17764	0.249201	4.72568	2.29347e-06	7.79781e-05	ELL2	ELL2
ENSG00000175544	206.197	1.17396	0.290235	4.04488	5.2351e-05	0.00107799	CABP4	CABP4
ENSG00000244306	1755.08	1.16562	0.13304	8.76139	1.92866e-18	5.25706e-16	AL589743.1	AL589743.1
ENSG00000112297	2367.55	1.14543	0.105661	10.8406	2.20919e-27	1.26887e-24	CRYBG1	CRYBG1
ENSG00000140451	132.955	1.14218	0.316444	3.60941	0.000306896	0.00481513	PIF1	PIF1
ENSG00000164039	204.482	1.12913	0.249592	4.52391	6.07068e-06	0.000176544	BDH2	BDH2
ENSG00000123485	972.143	1.12727	0.195993	5.75157	8.84171e-09	5.78018e-07	HJURP	HJURP
ENSG00000196368	178.953	1.12698	0.270377	4.16816	3.07068e-05	0.000688741	NUDT11	NUDT11
ENSG00000163406	186.236	1.12369	0.290482	3.86836	0.000109569	0.00204182	SLC15A2	SLC15A2
ENSG00000135097	295.743	1.12358	0.245612	4.5746	4.77134e-06	0.000146716	MSI1	MSI1
ENSG00000148926	200.441	1.11881	0.275883	4.05537	5.00545e-05	0.00103467	ADM	ADM
ENSG00000106333	252.77	1.11102	0.254308	4.3688	1.24931e-05	0.000323013	PCOLCE	PCOLCE
ENSG00000285907	130.227	1.10294	0.322182	3.42335	0.000618548	0.00852398	AL161910.1	AL161910.1
ENSG00000100968	275.292	1.09671	0.23014	4.76542	1.88462e-06	6.61758e-05	NFATC4	NFATC4
ENSG00000162591	529.772	1.09369	0.173334	6.30972	2.79547130408189e-10	2.72465e-08	MEGF6	MEGF6
ENSG00000168994	153.542	1.07228	0.305487	3.51008	0.000447979	0.00653604	PXDC1	PXDC1
ENSG00000141622	433.816	1.0636	0.202464	5.25325	1.49438e-07	7.19541e-06	RNF165	RNF165
ENSG00000163171	1850.6	1.06324	0.118478	8.97417	2.85494e-19	8.66285e-17	CDC42EP3	CDC42EP3
ENSG00000151835	1588.57	1.0609	0.175708	6.03785	1.56182e-09	1.29569e-07	SACS	SACS
ENSG00000138795	147.954	1.04691	0.303502	3.44945	0.000561737	0.00784811	LEF1	LEF1
ENSG00000120833	1062.62	1.04563	0.127825	8.18012	2.83557e-16	5.84636e-14	SOCS2	SOCS2
ENSG00000005379	224.041	1.04544	0.264311	3.95532	7.64308e-05	0.00150632	TSPOAP1	TSPOAP1
ENSG00000171388	1689.81	1.04509	0.122903	8.50334	1.84209e-17	4.28994e-15	APLN	APLN
ENSG00000135919	725.892	1.044	0.157359	6.63452	3.25554e-11	3.53754e-09	SERPINE2	SERPINE2
ENSG00000260804	188.88	1.03138	0.304047	3.39216	0.000693437	0.00930096	LINC01963	LINC01963
ENSG00000231607	169.269	1.0188	0.275018	3.7045	0.000211806	0.00351524	DLEU2	DLEU2
ENSG00000134222	392.824	1.01283	0.22908	4.4213	9.81082e-06	0.000266516	PSRC1	PSRC1
ENSG00000229056	367.124	1.00593	0.231393	4.34726	1.37851e-05	0.000348571	HECW2-AS1	HECW2-AS1
ENSG00000226259	529.244	1.0052	0.173811	5.7833	7.32513e-09	4.94969e-07	GTF2H2B	GTF2H2B
ENSG00000019549	383.643	1.00006	0.221454	4.51589	6.305e-06	0.000181066	SNAI2	SNAI2
ENSG00000164211	1473.86	-1.00105	0.139263	-7.18821	6.56461e-13	9.18018e-11	STARD4	STARD4
ENSG00000183696	267.21	-1.00891	0.243764	-4.13889	3.48991e-05	0.000767781	UPP1	UPP1
ENSG00000138759	2785.55	-1.00903	0.118537	-8.51233	1.70472e-17	4.03166e-15	FRAS1	FRAS1
ENSG00000168032	380.421	-1.01649	0.200806	-5.06202	4.14829e-07	1.77901e-05	ENTPD3	ENTPD3
ENSG00000212907	2873.49	-1.02666	0.115219	-8.91048	5.08142e-19	1.48581e-16	MT-ND4L	MT-ND4L
ENSG00000183779	2819.21	-1.02832	0.101	-10.1814	2.40116e-24	1.1033e-21	ZNF703	ZNF703
ENSG00000080224	442.469	-1.03771	0.179322	-5.78685	7.17176e-09	4.86651e-07	EPHA6	EPHA6
ENSG00000269067	141.014	-1.06413	0.304978	-3.48919	0.000484485	0.00698333	ZNF728	ZNF728
ENSG00000079156	439.243	-1.06653	0.18468	-5.77499	7.69558e-09	5.11406e-07	OSBPL6	OSBPL6
ENSG00000008256	1748.42	-1.06786	0.121595	-8.78207	1.60497e-18	4.52828e-16	CYTH3	CYTH3
ENSG00000260088	197.057	-1.06871	0.253911	-4.209	2.56505e-05	0.000590989	DDX59-AS1	DDX59-AS1
ENSG00000198899	6379.31	-1.07196	0.127808	-8.38728	4.97525e-17	1.08124e-14	MT-ATP6	MT-ATP6
ENSG00000149260	11138.2	-1.07265	0.0826571	-12.9771	1.64967e-38	1.51637e-35	CAPN5	CAPN5
ENSG00000248527	550.455	-1.07367	0.229422	-4.67991	2.87003e-06	9.436e-05	MTATP6P1	MTATP6P1
ENSG00000111885	534.578	-1.07606	0.173753	-6.19304	5.90147574714208e-10	5.36201e-08	MAN1A1	MAN1A1
ENSG00000198729	219.405	-1.07728	0.247438	-4.35373	1.33843e-05	0.00034004	PPP1R14C	PPP1R14C
ENSG00000166147	259.971	-1.08631	0.253761	-4.28084	1.86189e-05	0.00044892	FBN1	FBN1
ENSG00000092295	1127.72	-1.08931	0.127715	-8.52924	1.47306e-17	3.57695e-15	TGM1	TGM1
ENSG00000198888	4027.68	-1.09114	0.107117	-10.1865	2.27935e-24	1.07813e-21	MT-ND1	MT-ND1
ENSG00000237973	355.198	-1.10231	0.202817	-5.43501	5.47921e-08	3.04902e-06	MTCO1P12	MTCO1P12
ENSG00000126500	191.364	-1.11307	0.271022	-4.10694	4.00929e-05	0.000866372	AP006333.1	AP006333.1
ENSG00000212719	647.517	-1.11825	0.161183	-6.93773	3.98446e-12	4.92908951126497e-10	LINC02693	LINC02693
ENSG00000115414	107182	-1.12034	0.0716758	-15.6307	4.49817e-55	7.23395e-52	FN1	FN1
ENSG00000173166	521.35	-1.12292	0.211524	-5.30874	1.10383e-07	5.54745e-06	RAPH1	RAPH1
ENSG00000183682	295.305	-1.12409	0.232348	-4.83795	1.31185e-06	4.8167e-05	BMP8A	BMP8A
ENSG00000131711	12226.6	-1.12715	0.076889	-14.6594	1.17248e-48	1.57132e-45	MAP1B	MAP1B
ENSG00000183671	143.084	-1.14402	0.334439	-3.4207	0.000624609	0.00858543	GPR1	GPR1
ENSG00000154654	5368.5	-1.14489	0.112115	-10.2117	1.75722e-24	8.56351e-22	NCAM2	NCAM2
ENSG00000232079	165.046	-1.14703	0.33252	-3.44952	0.000561579	0.00784811	LINC01697	LINC01697
ENSG00000198763	4184.43	-1.17396	0.131322	-8.93956	3.90715e-19	1.16361e-16	MT-ND2	MT-ND2
ENSG00000269028	162.611	-1.18134	0.313175	-3.77213	0.000161859	0.002808	MTRNR2L12	MTRNR2L12
ENSG00000068366	163.081	-1.18938	0.277751	-4.28218	1.8507e-05	0.000448237	ACSL4	ACSL4
ENSG00000186529	128.114	-1.20116	0.348239	-3.44923	0.000562196	0.00784811	CYP4F3	CYP4F3
ENSG00000214313	153.298	-1.20622	0.316168	-3.81512	0.000136119	0.00242959	AZGP1P1	AZGP1P1
ENSG00000144452	306.899	-1.24184	0.218504	-5.68339	1.3205e-08	8.39377e-07	ABCA12	ABCA12
ENSG00000288022	107.696	-1.24196	0.359065	-3.45887	0.000542453	0.00765239	AC117488.1	AC117488.1
ENSG00000169302	245.5	-1.24942	0.263618	-4.73953	2.14218e-06	7.34552e-05	STK32A	STK32A
ENSG00000114450	1796.12	-1.25107	0.143653	-8.70898	3.06628e-18	8.08391e-16	GNB4	GNB4
ENSG00000170044	767.033	-1.25848	0.156249	-8.05433	7.99154e-16	1.56732e-13	ZPLD1	ZPLD1
ENSG00000168237	124.963	-1.26162	0.321082	-3.92928	8.51994e-05	0.00165081	GLYCTK	GLYCTK
ENSG00000109182	133.909	-1.27629	0.335576	-3.80328	0.000142793	0.00252351	CWH43	CWH43
ENSG00000139269	89.908	-1.2932	0.366821	-3.52542	0.000422816	0.00622685	INHBE	INHBE
ENSG00000176641	183.283	-1.32358	0.290268	-4.55984	5.11924e-06	0.000154461	RNF152	RNF152
ENSG00000044524	435.319	-1.32811	0.225184	-5.8979	3.68161e-09	2.7797e-07	EPHA3	EPHA3
ENSG00000228253	386.265	-1.34028	0.218006	-6.14791	7.8511794367012e-10	6.93751e-08	MT-ATP8	MT-ATP8
ENSG00000091039	9217.12	-1.34356	0.095464	-14.074	5.49096e-45	5.88705e-42	OSBPL8	OSBPL8
ENSG00000196653	115.016	-1.34648	0.346736	-3.88328	0.000103055	0.00193574	ZNF502	ZNF502
ENSG00000088538	165.617	-1.42038	0.343774	-4.13173	3.60044e-05	0.000786716	DOCK3	DOCK3
ENSG00000102780	6719.98	-1.43413	0.103417	-13.8675	9.9747e-44	1.00258155512048e-40	DGKH	DGKH
ENSG00000165474	87.9068	-1.44921	0.407802	-3.55372	0.00037982	0.00569269	GJB2	GJB2
ENSG00000135090	3712.31	-1.49196	0.105184	-14.1843	1.14664e-45	1.31716e-42	TAOK3	TAOK3
ENSG00000137745	238.423	-1.50618	0.254816	-5.91087	3.40314e-09	2.58157e-07	MMP13	MMP13
ENSG00000137673	656.577	-1.51123	0.190092	-7.94999	1.86519e-15	3.44782e-13	MMP7	MMP7
ENSG00000103316	134.332	-1.5548	0.400337	-3.88372	0.000102872	0.00193574	CRYM	CRYM
ENSG00000112414	31366.3	-1.56811	0.0961634	-16.3068	8.83694252723402e-60	2.3686e-56	ADGRG6	ADGRG6
ENSG00000138434	10898.3	-1.63873	0.306631	-5.34429	9.07711e-08	4.72421e-06	ITPRID2	ITPRID2
ENSG00000127955	843.54	-1.65896	0.158633	-10.4578	1.34926e-25	7.48235e-23	GNAI1	GNAI1
ENSG00000181585	106.557	-1.72985	0.358151	-4.82995	1.36567e-06	4.99152e-05	TMIE	TMIE
ENSG00000135333	987.382	-1.73109	0.138615	-12.4885	8.62827e-36	6.60761e-33	EPHA7	EPHA7
ENSG00000117114	54.182	-1.73422	0.510288	-3.3985	0.000677554	0.00911835	ADGRL2	ADGRL2
ENSG00000198598	173.914	-1.74469	0.28158	-6.19606	5.78947442655509e-10	5.29013e-08	MMP17	MMP17
ENSG00000100842	128.112	-1.76138	0.34244	-5.14361	2.6951e-07	1.21069e-05	EFS	EFS
ENSG00000100385	216.292	-1.76199	0.257508	-6.84248	7.78317e-12	9.13642006352521e-10	IL2RB	IL2RB
ENSG00000255353	53.4986	-1.76614	0.513476	-3.43957	0.000582631	0.00811244	AP003057.1	AP003057.1
ENSG00000176788	53.4632	-1.81396	0.489907	-3.70267	0.000213344	0.00353347	BASP1	BASP1
ENSG00000106025	139.868	-1.83608	0.334316	-5.49206	3.97266e-08	2.28172e-06	TSPAN12	TSPAN12
ENSG00000166025	103.906	-1.87051	0.395022	-4.73521	2.18831e-06	7.456e-05	AMOTL1	AMOTL1
ENSG00000198488	144.119	-1.89178	0.34949	-5.41297	6.19866e-08	3.39501e-06	B3GNT6	B3GNT6
ENSG00000156103	635.674	-1.89286	0.196325	-9.64147	5.34182e-22	1.99784e-19	MMP16	MMP16
ENSG00000287763	44.7845	-1.89921	0.52596	-3.61093	0.000305099	0.00479628	AC068279.2	AC068279.2
ENSG00000134874	121.487	-1.95608	0.352297	-5.55236	2.81842e-08	1.66639e-06	DZIP1	DZIP1
ENSG00000112499	110.482	-1.98589	0.383872	-5.17331	2.29982e-07	1.05372e-05	SLC22A2	SLC22A2
ENSG00000198300	1368.58	-1.98951	0.349465	-5.69301	1.24819e-08	7.99738e-07	PEG3	PEG3
ENSG00000130303	60.9894	-2.0009	0.45529	-4.39479	1.10882e-05	0.000291849	BST2	BST2
ENSG00000287656	164.968	-2.01269	0.357427	-5.63106	1.79104e-08	1.09519e-06	AL591069.1	AL591069.1
ENSG00000154065	243.057	-2.04763	0.346092	-5.91644	3.28987e-09	2.50747e-07	ANKRD29	ANKRD29
ENSG00000120907	75.9418	-2.05024	0.410105	-4.9993	5.754e-07	2.37272e-05	ADRA1A	ADRA1A
ENSG00000196730	866.863	-2.05345	0.581994	-3.5283	0.000418232	0.00617065	DAPK1	DAPK1
ENSG00000223723	38.4784	-2.10137	0.576724	-3.64363	0.000268824	0.00430171	BX842568.2	BX842568.2
ENSG00000258927	37.8618	-2.3807	0.621904	-3.82809	0.000129144	0.00233097	AL133467.2	AL133467.2
ENSG00000205710	36.3802	-2.47462	0.63722	-3.88346	0.000102981	0.00193574	C17orf107	C17orf107
ENSG00000139445	93.0953	-2.84062	0.398461	-7.12898	1.01112e-12	1.3898187625517e-10	FOXN4	FOXN4
ENSG00000287064	122.721	-3.00705	0.378838	-7.93757	2.06178e-15	3.72556e-13	AL606500.1	AL606500.1
ENSG00000078725	25.7664	-3.06181	0.740312	-4.13584	3.53663e-05	0.000776996	BRINP1	BRINP1
ENSG00000153930	54.8526	-3.1899	0.527754	-6.04431	1.50055e-09	1.25687e-07	ANKFN1	ANKFN1
ENSG00000147381	271.517	-3.27908	0.253632	-12.9285	3.10883e-38	2.63138e-35	MAGEA4	MAGEA4
ENSG00000165762	75.9718	-10.2408	1.49722	-6.83991	7.92402e-12	9.23435250364721e-10	OR4K2	OR4K2

## Sheet: Supplementary Data 2d
Supplementary Data 2d. Sequentially altered genes alnog KD>CTRL>OE or KD<CTRL<OE (At least one of the 3 comparison: CvsKD or OEvsC or OEvsKD is p<0.05).
Row.names	symbol	gene_biotype	log2FC_OEvsC	pvalue_OEvsC	padj_OEvsC	log2FC_KOvsC	pvalue_KOvsC	padj_KOvsC	log2FC_OEvsKO	pvalue_OEvsKO	padj_OEvsKO	mean_control	mean_OE	mean_KO	FC_OEvsC	FC_KOvsC	FC_OEvsKO
ENSG00000002549	LAP3	protein_coding	0.198	0.0265564	0.176415	0.176	0.00204858	0.0240418	0.002	0.388597	0.722855	1336	1606	1723	1.1	1.2	0.9
ENSG00000002587	HS3ST1	protein_coding	-0.269	0.0171474	0.13437	0.134	0.0573158	0.249001	0.057	2.288e-05	0.000725146	110	62	173	0.8	1.1	0.4
ENSG00000003436	TFPI	protein_coding	-0.126	0.150154	0.464008	0.464	5.14628e-17	3.20099e-14	0	4.73067e-12	8.45962e-10	1443	1229	558	0.9	0.4	2.1
ENSG00000004139	SARM1	protein_coding	0.015	0.845338	0.953968	0.954	3.24413e-05	0.000882546	0	7.90449e-05	0.00195305	1496	1522	2138	1	1.4	0.7
ENSG00000004478	FKBP4	protein_coding	0.363	6.34102e-05	0.00232636	0.002	0.147312	0.436709	0.147	0.0108515	0.0879054	2517	3333	2788	1.3	1.1	1.2
ENSG00000004487	KDM1A	protein_coding	0.255	0.00187408	0.0310858	0.031	0.528911	0.798976	0.529	0.000192109	0.0040357	2853	3502	2736	1.2	1	1.3
ENSG00000004534	RBM6	protein_coding	-0.137	0.0895359	0.353166	0.353	0.00380147	0.0377928	0.004	0.230758	0.567416	1985	1738	1581	0.9	0.8	1.1
ENSG00000004777	ARHGAP33	protein_coding	-0.181	0.0608516	0.28628	0.286	0.000669915	0.0100537	0.001	0.125032	0.409409	488	353	269	0.9	0.6	1.1
ENSG00000004779	NDUFAB1	protein_coding	0.342	0.000229114	0.00648855	0.006	0.00742617	0.0614808	0.007	0.315594	0.657754	1752	2294	2132	1.3	1.2	1.1
ENSG00000005001	PRSS22	protein_coding	0.038	0.461993	0.769115	0.769	0.00205107	0.0240513	0.002	0.000148117	0.0032252	111	137	45	1	0.5	2.5
ENSG00000005022	SLC25A5	protein_coding	0.309	0.000157828	0.00487606	0.005	5.9661e-15	2.51032e-12	0	5.79092e-05	0.00151731	3975	5048	6504	1.2	1.6	0.8
ENSG00000005189	AC004381.6	protein_coding	0.109	0.173581	0.497146	0.497	0.0342785	0.179827	0.034	0.000518465	0.0090014	250	314	173	1.1	0.8	1.6
ENSG00000005339	CREBBP	protein_coding	-0.402	3.27445e-05	0.00139558	0.001	0.012978	0.0924159	0.013	3.59117e-11	5.18941e-09	2994	2197	3600	0.8	1.2	0.6
ENSG00000005379	TSPOAP1	protein_coding	-0.026	0.617819	0.866174	0.866	9.74058e-05	0.00220838	0	0.000694638	0.0113755	188	165	63	1	0.4	2.1
ENSG00000005486	RHBDD2	protein_coding	-0.021	0.777489	0.930486	0.93	0.00103042	0.0140126	0.001	0.000375861	0.00696511	932	907	1274	1	1.3	0.7
ENSG00000005700	IBTK	protein_coding	-0.087	0.245688	0.584635	0.585	0.00292481	0.0309382	0.003	3.67883e-05	0.00104566	3011	2765	3743	0.9	1.2	0.8
ENSG00000005884	ITGA3	protein_coding	-0.123	0.152231	0.466873	0.467	0.0011492	0.0152792	0.001	0.0689323	0.289463	824	671	513	0.9	0.7	1.2
ENSG00000006007	GDE1	protein_coding	0.343	0.00202301	0.0329707	0.033	0.650279	0.866433	0.65	0.000403096	0.00738183	5121	6872	4904	1.3	1	1.3
ENSG00000006042	TMEM98	protein_coding	0.35	0.000575765	0.0131834	0.013	0.343385	0.661237	0.343	0.0129294	0.0991788	1379	1829	1491	1.3	1.1	1.2
ENSG00000006118	TMEM132A	protein_coding	0.42	1.20225e-05	0.000672117	0.001	0.012649	0.0906142	0.013	0.0599307	0.268263	5210	7173	6254	1.3	1.2	1.1
ENSG00000006607	FARP2	protein_coding	-0.102	0.205455	0.539544	0.54	0.000113232	0.00245439	0	0.0099843	0.0828992	1338	1197	950	0.9	0.7	1.2
ENSG00000006625	GGCT	protein_coding	0.412	4.85474e-05	0.00189408	0.002	2.83039e-06	0.00011374	0	0.535513	0.815852	1513	2083	2186	1.3	1.4	1
ENSG00000006740	ARHGAP44	protein_coding	-0.275	0.0111555	0.0997662	0.1	0.635677	0.858247	0.636	0.00265778	0.0315014	1692	1305	1776	0.8	1	0.8
ENSG00000006757	PNPLA4	protein_coding	0.207	0.0322345	0.198227	0.198	0.00018468	0.00367459	0	0.112536	0.386633	844	1036	1206	1.2	1.4	0.9
ENSG00000007080	CCDC124	protein_coding	0.078	0.308992	0.646229	0.646	0.00220157	0.0253792	0.002	0.0413089	0.213191	2497	2697	3147	1.1	1.2	0.9
ENSG00000007384	RHBDF1	protein_coding	-0.199	0.0333317	0.203136	0.203	0.000288019	0.00525562	0	0.135247	0.426836	1228	1013	884	0.9	0.8	1.1
ENSG00000007392	LUC7L	protein_coding	0.102	0.212522	0.54703	0.547	0.0352616	0.182914	0.035	0.000849691	0.0132271	1247	1401	1023	1.1	0.9	1.3
ENSG00000007516	BAIAP3	protein_coding	-0.822	6.51785e-07	6.52493e-05	0	1.82708e-06	8.06734e-05	0	0.855655	0.957226	640	344	352	0.6	0.6	1
ENSG00000007541	PIGQ	protein_coding	-0.035	0.642836	0.877735	0.878	0.00150042	0.0187632	0.002	0.00678923	0.0631207	832	791	591	1	0.8	1.3
ENSG00000008018	PSMB1	protein_coding	0.271	0.00374112	0.0487024	0.049	0.00040959	0.00690176	0	0.525779	0.809561	3385	4256	4476	1.2	1.3	1
ENSG00000008128	CDK11A	protein_coding	-0.248	0.0173689	0.135448	0.135	7.61115e-06	0.000263007	0	0.0357841	0.194428	1688	1328	1072	0.8	0.7	1.2
ENSG00000008256	CYTH3	protein_coding	-0.77	6.29096e-08	8.83059e-06	0	0.105298	0.360381	0.105	2.64008e-12	4.90505e-10	1231	694	1458	0.6	1.1	0.5
ENSG00000008294	SPAG9	protein_coding	-0.33	0.00311908	0.0431723	0.043	0.805007	0.937533	0.805	0.00140973	0.0199088	1976	1484	2025	0.8	1	0.8
ENSG00000008311	AASS	protein_coding	-0.487	0.000548169	0.0126412	0.013	0.841295	0.951052	0.841	0.00119175	0.0173793	596	397	583	0.7	1	0.7
ENSG00000008513	ST3GAL1	protein_coding	-0.46	9.1185e-07	8.72269e-05	0	0.173387	0.476007	0.173	0.000389683	0.00717479	18118	12797	16454	0.7	0.9	0.8
ENSG00000008710	PKD1	protein_coding	-0.226	0.00874022	0.0860399	0.086	1.48353e-07	8.76997e-06	0	0.0087409	0.0756662	7702	6345	5225	0.9	0.7	1.2
ENSG00000008838	MED24	protein_coding	-0.027	0.720754	0.9087	0.909	6.00009e-05	0.00146064	0	0.00025929	0.00515912	1746	1694	1236	1	0.7	1.3
ENSG00000008869	HEATR5B	protein_coding	-0.335	0.00362463	0.0475213	0.048	0.101571	0.352492	0.102	0.205207	0.535418	1415	1051	1197	0.8	0.9	0.9
ENSG00000008988	RPS20	protein_coding	0.146	0.0403738	0.226493	0.226	1.31779e-05	0.000419872	0	0.0211078	0.137336	11965	13525	15525	1.1	1.3	0.9
ENSG00000009694	TENM1	protein_coding	0.038	0.530818	0.815807	0.816	1.20225e-05	0.000386504	0	5.43304e-07	3.13408e-05	483	549	184	1	0.4	2.7
ENSG00000010256	UQCRC1	protein_coding	0.054	0.417965	0.734223	0.734	9.07847e-07	4.38772e-05	0	4.1939e-05	0.00117184	4670	4906	6288	1	1.3	0.8
ENSG00000010270	STARD3NL	protein_coding	0.344	0.0113009	0.100718	0.101	0.0942985	0.338443	0.094	2.71556e-05	0.000828334	854	1225	672	1.3	0.9	1.7
ENSG00000010278	CD9	protein_coding	0.209	0.00952773	0.0905379	0.091	0.00563567	0.0508668	0.006	8.86861e-08	6.34371e-06	3645	4344	3019	1.2	0.9	1.4
ENSG00000010322	NISCH	protein_coding	-0.225	0.00557492	0.0636103	0.064	0.000316679	0.00564078	0	0.40516	0.733568	5124	4252	4018	0.9	0.8	1
ENSG00000011052	NME1-NME2	protein_coding	0.162	0.0720172	0.314775	0.315	0.00145461	0.0183507	0.001	0.166393	0.477452	194	272	350	1.1	1.6	0.9
ENSG00000011376	LARS2	protein_coding	0.232	0.0207174	0.150489	0.15	0.000162613	0.00328116	0	0.14329	0.442425	680	850	978	1.2	1.4	0.9
ENSG00000011426	ANLN	protein_coding	0.246	0.0283675	0.18343	0.183	0.148476	0.438969	0.148	0.000294326	0.00569773	455	600	379	1.2	0.9	1.5
ENSG00000012660	ELOVL5	protein_coding	0.119	0.140084	0.447671	0.448	0.00933131	0.0723936	0.009	4.64973e-05	0.00127909	8908	10064	7181	1.1	0.8	1.4
ENSG00000012822	CALCOCO1	protein_coding	-0.192	0.0482863	0.251845	0.252	0.000149466	0.00307089	0	0.0688957	0.289463	1758	1436	1188	0.9	0.7	1.1
ENSG00000013375	PGM3	protein_coding	-0.099	0.203627	0.536681	0.537	0.0187193	0.118811	0.019	0.00029903	0.00577318	3018	2728	3635	0.9	1.2	0.8
ENSG00000013441	CLK1	protein_coding	-0.261	0.00270476	0.0389836	0.039	1.70034e-09	1.84281e-07	0	0.0024601	0.0298858	3087	2490	2000	0.8	0.7	1.2
ENSG00000013810	TACC3	protein_coding	0.294	0.00222633	0.0349548	0.035	0.264397	0.584372	0.264	3.30802e-05	0.000975764	1499	1916	1370	1.2	0.9	1.4
ENSG00000014257	ACPP	protein_coding	0.475	0.000393902	0.00982018	0.01	2.58688e-12	6.38067e-10	0	7.03157e-26	5.58853e-23	2990	4419	1370	1.4	0.5	3.2
ENSG00000014919	COX15	protein_coding	0.171	0.0632933	0.291379	0.291	1.01235e-05	0.000332936	0	0.0105556	0.0861426	722	865	1108	1.1	1.5	0.8
ENSG00000015475	BID	protein_coding	0.491	0.00134515	0.0239274	0.024	0.00662983	0.0571364	0.007	0.629377	0.863982	346	531	498	1.4	1.3	1
ENSG00000015479	MATR3	protein_coding	0.02	0.768619	0.928336	0.928	0.00271935	0.029472	0.003	0.0010029	0.0151825	8714	8891	7086	1	0.8	1.2
ENSG00000015592	STMN4	protein_coding	0.109	0.0854045	0.345769	0.346	0.0736344	0.291643	0.074	0.000518087	0.0090014	79	125	49	1.1	0.9	2.1
ENSG00000017427	IGF1	protein_coding	1.403	1.2128e-07	1.64865e-05	0	0.883474	0.965869	0.883	2.87275e-07	1.82086e-05	312	887	320	2.6	1	2.6
ENSG00000018610	CXorf56	protein_coding	0.052	0.0745487			0.224756	0.539309	0.225	0.00302198	0.0345583	18	46	9	1	1	2.9
ENSG00000019549	SNAI2	protein_coding	0.065	0.356712	0.689607	0.69	0.00101829	0.013874	0.001	2.88271e-05	0.000875584	269	317	146	1	0.6	2
ENSG00000021300	PLEKHB1	protein_coding	-0.189	0.0224545	0.158295	0.158	0.03302	0.175412	0.033	1.0311e-05	0.000369699	4385	3711	5122	0.9	1.1	0.7
ENSG00000023318	ERP44	protein_coding	-0.057	0.415132	0.73349	0.733	0.00141094	0.0179901	0.001	6.40528e-05	0.00164663	3467	3286	4276	1	1.2	0.8
ENSG00000023330	ALAS1	protein_coding	0.027	0.705262	0.903244	0.903	2.58413e-05	0.000719981	0	0.000132396	0.00296874	3142	3231	4278	1	1.3	0.8
ENSG00000023892	DEF6	protein_coding	0.127	0.122512	0.418109	0.418	0.127899	0.403968	0.128	0.00231587	0.0287096	276	363	211	1.1	0.9	1.5
ENSG00000023909	GCLM	protein_coding	-0.331	0.00186009	0.0309952	0.031	0.0173053	0.112811	0.017	0.466612	0.774313	1646	1243	1329	0.8	0.8	1
ENSG00000024422	EHD2	protein_coding	1.99	4.40026e-05	0.00177025	0.002	0.0156197	0.105205	0.016	0.115717	0.39247	16	83	42	4	1.1	1.1
ENSG00000025772	TOMM34	protein_coding	0.415	0.000159582	0.00491847	0.005	0.936091	0.983121	0.936	0.000230971	0.00467364	1522	2116	1533	1.3	1	1.3
ENSG00000025796	SEC63	protein_coding	0.106	0.126793	0.424528	0.425	2.35114e-08	1.838e-06	0	5.09462e-05	0.00137101	7516	8241	10522	1.1	1.4	0.8
ENSG00000026025	VIM	protein_coding	0.37	0.000313618	0.0082993	0.008	1.50735e-05	0.000465747	0	2.50132e-15	7.30283e-13	3206	4308	2241	1.3	0.7	1.9
ENSG00000027001	MIPEP	protein_coding	0.344	0.0132327	0.111983	0.112	0.482177	0.771516	0.482	0.00148358	0.0206661	847	1238	761	1.3	1	1.5
ENSG00000029364	SLC39A9	protein_coding	-0.077	0.275544	0.614901	0.615	0.0066171	0.057061	0.007	0.000145646	0.00317623	3541	3293	4240	0.9	1.2	0.8
ENSG00000029993	HMGB3	protein_coding	0.378	0.00317922	0.0436771	0.044	0.188529	0.497019	0.189	0.105652	0.373939	522	730	607	1.3	1.1	1.1
ENSG00000030110	BAK1	protein_coding	-0.023	0.762973	0.926977	0.927	0.00708304	0.0594124	0.007	0.00286849	0.0331476	536	517	729	1	1.3	0.8
ENSG00000033178	UBA6	protein_coding	-0.355	0.00319037	0.0436886	0.044	0.021111	0.129066	0.021	1.57093e-07	1.05018e-05	2260	1648	2894	0.8	1.2	0.6
ENSG00000033800	PIAS1	protein_coding	-0.083	0.299829	0.637889	0.638	0.00259328	0.0284809	0.003	0.0484362	0.236091	705	613	468	0.9	0.7	1.2
ENSG00000033867	SLC4A7	protein_coding	0.015	0.846658	0.954253	0.954	0.000146762	0.00303846	0	0.000313655	0.00601344	950	968	1373	1	1.4	0.7
ENSG00000034053	APBA2	protein_coding	0.223	0.0184449	0.140116	0.14	0.261214	0.580991	0.261	0.000530713	0.00914744	1241	1516	1127	1.2	0.9	1.3
ENSG00000034510	TMSB10	protein_coding	0.322	0.00128312	0.0229905	0.023	0.0130218	0.0926352	0.013	1.20496e-08	1.04474e-06	6867	8948	5595	1.2	0.9	1.6
ENSG00000035862	TIMP2	protein_coding	0.358	0.000426639	0.0104152	0.01	0.485954	0.773734	0.486	2.62175e-05	0.000804867	1787	2377	1688	1.3	1	1.4
ENSG00000038358	EDC4	protein_coding	-0.127	0.136078	0.440097	0.44	0.000820969	0.0117213	0.001	0.0642987	0.279389	2083	1813	1520	0.9	0.8	1.1
ENSG00000040275	SPDL1	protein_coding	0.257	0.0268251	0.177239	0.177	0.170183	0.471128	0.17	0.000370772	0.00690659	385	520	320	1.2	0.9	1.5
ENSG00000041357	PSMA4	protein_coding	0.35	0.000174501	0.00530237	0.005	0.03959	0.196726	0.04	0.0910681	0.34348	2317	3050	2695	1.3	1.1	1.1
ENSG00000041880	PARP3	protein_coding	-0.034	0.658379	0.883908	0.884	0.000230154	0.00442552	0	0.00126633	0.018299	1108	1060	765	1	0.7	1.3
ENSG00000041982	TNC	protein_coding	0.564	0.00406208	0.0517845	0.052	0.00340206	0.034789	0.003	7.13481e-09	6.46017e-07	359	629	202	1.5	0.7	2.9
ENSG00000042429	MED17	protein_coding	0.069	0.394088	0.719033	0.719	0.00561362	0.0507318	0.006	0.000302315	0.00582874	1095	1197	818	1	0.8	1.4
ENSG00000043039	BARX2	protein_coding	0.093	0.0915409	0.357914	0.358	0.00140262	0.0179	0.001	1.25305e-06	6.26789e-05	189	311	71	1.1	0.5	3.8
ENSG00000043355	ZIC2	protein_coding	-0.248	0.0312695	0.194943	0.195	0.478321	0.769034	0.478	0.0043067	0.0450707	889	651	984	0.8	1	0.7
ENSG00000043591	ADRB1	protein_coding	1.228	0.00238443	0.0364409	0.036	0.722286	0.898908	0.722	0.00773246	0.0690515	22	75	26	2.3	1	1.2
ENSG00000044090	CUL7	protein_coding	-0.362	0.000119474	0.00386151	0.004	0.298918	0.620895	0.299	0.00512469	0.0514844	2379	1791	2204	0.8	0.9	0.8
ENSG00000044524	EPHA3	protein_coding	-0.065	0.331359	0.667995	0.668	1.73716e-05	0.00052731	0	1.59958e-07	1.05943e-05	195	162	442	1	2.1	0.4
ENSG00000044574	HSPA5	protein_coding	0.123	0.0839984	0.343168	0.343	0.000276948	0.00510568	0	0.0564067	0.259137	96091	106912	120277	1.1	1.2	0.9
ENSG00000046651	OFD1	protein_coding	0.042	0.573521	0.839503	0.84	0.0113602	0.0840151	0.011	0.00224123	0.0280517	325	352	222	1	0.8	1.4
ENSG00000046774	MAGEC2	protein_coding	0.04	0.123063			0.00405346	0.0393946	0.004	4.0186e-05	0.00112726	19	49	2	1	0.9	15.2
ENSG00000047346	FAM214A	protein_coding	-0.36	0.00153545	0.0265802	0.027	0.780904	0.926708	0.781	0.00058666	0.00988095	2451	1805	2517	0.8	1	0.8
ENSG00000047365	ARAP2	protein_coding	-0.079	0.277754	0.615673	0.616	0.0373092	0.189451	0.037	0.00163344	0.0221498	254	210	365	0.9	1.2	0.7
ENSG00000047621	C12orf4	protein_coding	-0.262	0.0260554	0.175158	0.175	0.434193	0.737241	0.434	0.00268398	0.0316807	542	397	604	0.8	1	0.7
ENSG00000047648	ARHGAP6	protein_coding	0.136	0.129147	0.428056	0.428	8.17382e-05	0.0019107	0	5.09104e-08	3.80739e-06	2714	3194	1775	1.1	0.7	1.7
ENSG00000048392	RRM2B	protein_coding	-0.432	0.000277525	0.00753577	0.008	0.603279	0.840557	0.603	3.29901e-05	0.000975764	6337	4480	6659	0.7	1	0.7
ENSG00000048471	SNX29	protein_coding	-0.165	0.0846935	0.344591	0.345	0.0856361	0.319006	0.086	0.000673462	0.0110742	412	326	517	0.9	1.1	0.7
ENSG00000048649	RSF1	protein_coding	-0.409	0.000684942	0.0149163	0.015	0.489278	0.776066	0.489	4.60454e-05	0.00126922	1743	1241	1869	0.8	1	0.7
ENSG00000048991	R3HDM1	protein_coding	-0.075	0.341464	0.678305	0.678	0.011476	0.0845496	0.011	0.000525824	0.00910707	860	755	1213	0.9	1.3	0.7
ENSG00000049239	H6PD	protein_coding	-0.132	0.077585	0.329042	0.329	3.13555e-05	0.000856054	0	0.0165453	0.116945	3155	2800	2378	0.9	0.8	1.1
ENSG00000049449	RCN1	protein_coding	0.212	0.00423997	0.0531748	0.053	2.20756e-05	0.000631627	0	0.166728	0.47819	5111	6067	6591	1.2	1.3	0.9
ENSG00000049759	NEDD4L	protein_coding	0.113	0.179618	0.506065	0.506	0.0891154	0.327397	0.089	0.00236955	0.0292483	5110	5818	4335	1.1	0.9	1.3
ENSG00000050393	MCUR1	protein_coding	0.072	0.363712	0.694306	0.694	0.00518961	0.0476219	0.005	0.0598197	0.268026	1149	1261	1530	1.1	1.3	0.9
ENSG00000050426	LETMD1	protein_coding	0.386	0.00262152	0.0381672	0.038	0.0923539	0.334231	0.092	0.185173	0.506131	763	1073	923	1.3	1.1	1.1
ENSG00000051009	FAM160A2	protein_coding	-0.443	0.000187363	0.00561394	0.006	0.00696204	0.0587951	0.007	0.299933	0.643299	1261	885	977	0.7	0.8	0.9
ENSG00000051596	THOC3	protein_coding	0.349	0.00222765	0.0349548	0.035	0.252821	0.57099	0.253	0.0568226	0.259963	942	1271	1054	1.3	1.1	1.1
ENSG00000051825	MPHOSPH9	protein_coding	-0.165	0.0832048	0.341873	0.342	0.00388929	0.0383461	0.004	0.25074	0.593563	686	537	457	0.9	0.7	1.1
ENSG00000052344	PRSS8	protein_coding	0.296	0.000839571	0.017133	0.017	0.263335	0.58317	0.263	0.0268275	0.16092	2368	3010	2567	1.2	1.1	1.1
ENSG00000052723	SIKE1	protein_coding	-0.226	0.0133753	0.112747	0.113	0.421345	0.728255	0.421	0.00109227	0.0162601	2439	1996	2604	0.9	1	0.8
ENSG00000052795	FNIP2	protein_coding	0.102	0.209443	0.543232	0.543	0.000446591	0.00739459	0	1.92078e-06	8.83559e-05	2219	2483	1620	1.1	0.8	1.5
ENSG00000052802	MSMO1	protein_coding	0.081	0.314027	0.650939	0.651	0.00121097	0.0159083	0.001	0.026034	0.157748	805	895	1134	1.1	1.3	0.8
ENSG00000053501	USE1	protein_coding	0.152	0.0960841	0.366292	0.366	0.00193633	0.0230458	0.002	0.152585	0.457144	608	726	844	1.1	1.3	0.9
ENSG00000053747	LAMA3	protein_coding	-0.054	0.20068	0.533905	0.534	0.0866657	0.321452	0.087	0.00276965	0.0323979	2798	1763	5193	1	1.1	0.5
ENSG00000054118	THRAP3	protein_coding	-0.078	0.271604	0.611427	0.611	0.00131993	0.0170674	0.001	0.0346489	0.189991	6747	6272	5447	0.9	0.8	1.1
ENSG00000054392	HHAT	protein_coding	-0.089	0.107527	0.388121	0.388	0.00146703	0.0184574	0.001	0.113312	0.387715	122	76	48	0.9	0.5	1.1
ENSG00000054654	SYNE2	protein_coding	-0.207	0.0322172	0.198215	0.198	0.000107873	0.00238521	0	0.0845602	0.329265	1609	1310	1107	0.9	0.7	1.1
ENSG00000054690	PLEKHH1	protein_coding	-0.029	0.699551	0.900899	0.901	0.00117882	0.0155862	0.001	0.00432805	0.045261	1769	1706	1303	1	0.8	1.2
ENSG00000055118	KCNH2	protein_coding	1.083	1.10389e-05	0.000647982	0.001	0.589698	0.834518	0.59	9.54715e-07	5.00298e-05	213	497	192	2.1	1	2.4
ENSG00000056586	RC3H2	protein_coding	-0.204	0.0227244	0.159731	0.16	0.154908	0.449333	0.155	0.000219849	0.00449951	3296	2732	3707	0.9	1.1	0.8
ENSG00000057252	SOAT1	protein_coding	-0.094	0.245348	0.58459	0.585	0.0150377	0.102492	0.015	0.000333992	0.00631187	1333	1202	1656	0.9	1.2	0.8
ENSG00000057608	GDI2	protein_coding	0.377	2.23604e-05	0.00104246	0.001	0.000319133	0.00565151	0	0.522666	0.808115	4243	5659	5418	1.3	1.2	1
ENSG00000057757	PITHD1	protein_coding	0.199	0.0495121	0.255554	0.256	0.133932	0.412956	0.134	0.000557682	0.00952053	981	1226	826	1.1	0.9	1.4
ENSG00000058063	ATP11B	protein_coding	-0.507	2.95441e-05	0.00127603	0.001	0.470309	0.763098	0.47	0.000556615	0.00951365	4816	3241	4497	0.7	1	0.8
ENSG00000058262	SEC61A1	protein_coding	-0.026	0.682972	0.894967	0.895	8.77726e-05	0.0020223	0	1.49905e-05	0.000497574	24398	23809	30846	1	1.2	0.8
ENSG00000058272	PPP1R12A	protein_coding	-0.128	0.130626	0.430818	0.431	0.105849	0.361748	0.106	0.00180902	0.0238279	2358	2054	2733	0.9	1.1	0.8
ENSG00000058404	CAMK2B	protein_coding	0.144	0.113314	0.400651	0.401	2.1616e-05	0.000624724	0	6.19672e-09	5.71938e-07	615	769	335	1.1	0.6	2.2
ENSG00000058804	NDC1	protein_coding	0.278	0.021973	0.156341	0.156	0.553444	0.813674	0.553	0.00403462	0.0426918	792	1089	729	1.2	1	1.4
ENSG00000059122	FLYWCH1	protein_coding	-0.417	1.74734e-05	0.000871241	0.001	0.156053	0.451301	0.156	0.00413713	0.0435621	2632	1916	2371	0.7	0.9	0.8
ENSG00000059573	ALDH18A1	protein_coding	0.094	0.147878	0.460288	0.46	7.26863e-06	0.000253005	0	0.00241286	0.0296041	5060	5510	6585	1.1	1.3	0.9
ENSG00000059588	TARBP1	protein_coding	-0.067	0.38129	0.707593	0.708	0.00205766	0.0241089	0.002	0.0274699	0.163812	904	793	574	1	0.7	1.2
ENSG00000060237	WNK1	protein_coding	-0.354	0.00256429	0.0380198	0.038	0.164365	0.463843	0.164	0.104282	0.371202	6315	4648	5482	0.8	0.9	0.9
ENSG00000060339	CCAR1	protein_coding	-0.267	0.00324137	0.0439235	0.044	0.146627	0.435378	0.147	0.138634	0.434076	2170	1735	1944	0.8	0.9	0.9
ENSG00000060656	PTPRU	protein_coding	-0.125	0.125681	0.422985	0.423	0.0036776	0.0368171	0.004	0.170055	0.483726	2711	2384	2124	0.9	0.8	1.1
ENSG00000060688	SNRNP40	protein_coding	0.198	0.0467528	0.247253	0.247	0.210724	0.522282	0.211	0.00122339	0.0177144	1252	1554	1092	1.1	0.9	1.3
ENSG00000060982	BCAT1	protein_coding	0.446	0.00671133	0.0726489	0.073	0.000166985	0.0033599	0	0.300643	0.643978	348	552	656	1.4	1.7	0.9
ENSG00000061676	NCKAP1	protein_coding	-0.312	8.38056e-05	0.00287073	0.003	0.00304401	0.0318799	0.003	0.331497	0.672937	7346	5782	6135	0.8	0.9	0.9
ENSG00000061987	MON2	protein_coding	-0.494	3.46389e-06	0.000249903	0	0.510946	0.788894	0.511	7.34477e-05	0.00182918	1873	1288	1777	0.7	1	0.7
ENSG00000062370	ZNF112	protein_coding	-0.787	0.00230252	0.0357945	0.036	0.00797481	0.0647122	0.008	0.714705	0.90241	210	99	108	0.6	0.7	1
ENSG00000062485	CS	protein_coding	0.143	0.0616067	0.287935	0.288	0.000441104	0.00732919	0	0.100039	0.362608	4136	4702	5261	1.1	1.2	0.9
ENSG00000062582	MRPS24	protein_coding	0.23	0.0191927	0.143601	0.144	9.09961e-06	0.000307282	0	0.0364448	0.196673	946	1176	1427	1.2	1.5	0.9
ENSG00000062725	APPBP2	protein_coding	-0.203	0.0255186	0.172538	0.173	0.112345	0.3745	0.112	0.000136546	0.00304272	2577	2133	2947	0.9	1.1	0.7
ENSG00000063046	EIF4B	protein_coding	0.191	0.00572537	0.0645769	0.065	1.41992e-06	6.44869e-05	0	0.0394627	0.20734	18927	22134	24872	1.1	1.3	0.9
ENSG00000063127	SLC6A16	protein_coding	0.081	0.127696	0.425488	0.425	0.0545533	0.241249	0.055	0.000587083	0.00988095	99	156	55	1.1	0.9	2.3
ENSG00000063177	RPL18	protein_coding	0.37	2.36898e-06	0.000185412	0	8.4199e-13	2.27274e-10	0	0.0149285	0.109185	8588	11336	13081	1.3	1.5	0.9
ENSG00000063241	ISOC2	protein_coding	0.217	0.0350964	0.20925	0.209	2.35294e-06	9.81375e-05	0	0.00904488	0.0775756	973	1225	1628	1.2	1.6	0.8
ENSG00000064042	LIMCH1	protein_coding	-0.237	0.00546837	0.062772	0.063	0.000123359	0.00264584	0	0.288387	0.634034	30319	24838	23012	0.8	0.8	1.1
ENSG00000064115	TM7SF3	protein_coding	-0.289	0.00186827	0.0310513	0.031	0.981417	0.996508	0.981	0.0020814	0.0265862	3135	2474	3131	0.8	1	0.8
ENSG00000064270	ATP2C2	protein_coding	-0.255	0.0112704	0.100585	0.101	0.358167	0.673937	0.358	0.000564897	0.00962074	1743	1383	1895	0.8	1.1	0.8
ENSG00000064393	HIPK2	protein_coding	-0.338	0.000107716	0.00354858	0.004	0.000805009	0.0115743	0.001	0.603596	0.853414	7659	5864	6078	0.8	0.8	1
ENSG00000064545	TMEM161A	protein_coding	0.167	0.0624913	0.290023	0.29	0.000118832	0.00256412	0	0.0477862	0.23412	943	1117	1336	1.1	1.4	0.9
ENSG00000064666	CNN2	protein_coding	0.491	4.77448e-06	0.00031458	0	9.50144e-06	0.000316848	0	0.884566	0.96764	1162	1687	1667	1.4	1.4	1
ENSG00000064933	PMS1	protein_coding	-0.265	0.01203	0.10497	0.105	0.00151814	0.0189516	0.002	0.508103	0.799121	1037	809	757	0.8	0.8	1
ENSG00000064961	HMG20B	protein_coding	0.147	0.0641938	0.292933	0.293	0.124896	0.398563	0.125	0.000729663	0.01172	3033	3463	2716	1.1	0.9	1.2
ENSG00000065000	AP3D1	protein_coding	-0.142	0.0466973	0.247151	0.247	0.0376524	0.190472	0.038	4.85261e-05	0.0013198	7906	7002	8972	0.9	1.1	0.8
ENSG00000065060	UHRF1BP1	protein_coding	-0.106	0.209099	0.542994	0.543	0.00784316	0.0638976	0.008	9.30618e-05	0.00223005	2091	1838	2746	0.9	1.2	0.7
ENSG00000065183	WDR3	protein_coding	0.118	0.1706	0.49313	0.493	0.00403802	0.0393247	0.004	0.132365	0.421458	1085	1289	1556	1.1	1.3	0.9
ENSG00000065243	PKN2	protein_coding	-0.417	0.000161597	0.00496874	0.005	0.0422332	0.204018	0.042	0.0844469	0.32918	2063	1480	1724	0.7	0.9	0.9
ENSG00000065328	MCM10	protein_coding	0.855	0.000545539	0.0126142	0.013	0.167737	0.467169	0.168	0.0384563	0.203837	133	278	179	1.8	1.1	1.2
ENSG00000065518	NDUFB4	protein_coding	0.268	0.00782938	0.079991	0.08	0.719489	0.897846	0.719	0.00255442	0.0306376	7281	9278	7047	1.2	1	1.3
ENSG00000065613	SLK	protein_coding	-0.311	0.000725836	0.0154484	0.015	0.0020969	0.0244286	0.002	0.762701	0.922904	3365	2636	2694	0.8	0.8	1
ENSG00000065618	COL17A1	protein_coding	-1.632	2.51131e-05	0.00112218	0.001	0.0153411	0.103915	0.015	0.0896205	0.339722	126	34	59	0.3	0.8	0.9
ENSG00000065809	FAM107B	protein_coding	-0.278	0.0007881	0.0163101	0.016	0.639491	0.860547	0.639	0.00394269	0.0420613	4898	3926	4749	0.8	1	0.8
ENSG00000065882	TBC1D1	protein_coding	0.08	0.315091	0.65147	0.651	4.80193e-05	0.00120944	0	0.00229556	0.0285817	1217	1333	1753	1.1	1.4	0.8
ENSG00000065911	MTHFD2	protein_coding	-0.063	0.317177	0.653585	0.654	6.60303e-05	0.00159297	0	6.21972e-07	3.47576e-05	10608	10047	13166	1	1.2	0.8
ENSG00000065970	FOXJ2	protein_coding	-0.095	0.245514	0.58459	0.585	0.0963189	0.342363	0.096	0.00491717	0.0499255	1095	976	1291	0.9	1.1	0.8
ENSG00000066185	ZMYND12	protein_coding	0.025	0.718202	0.90851	0.909	0.00200301	0.0236623	0.002	0.000591572	0.00993314	243	259	142	1	0.7	1.6
ENSG00000066230	SLC9A3	protein_coding	-0.033	0.628623	0.871314	0.871	0.000411316	0.0069227	0	0.00256921	0.0307317	265	244	144	1	0.6	1.5
ENSG00000066855	MTFR1	protein_coding	0.006	0.927892	0.979631	0.98	4.73323e-05	0.0012006	0	7.30183e-05	0.00182304	2089	2103	2784	1	1.3	0.8
ENSG00000066926	FECH	protein_coding	-0.072	0.348802	0.682969	0.683	0.0259274	0.149023	0.026	0.00156065	0.0215093	5846	5419	6996	1	1.2	0.8
ENSG00000067082	KLF6	protein_coding	0.37	0.00718075	0.0756358	0.076	0.245656	0.563559	0.246	0.000126094	0.00285427	376	539	320	1.3	0.9	1.6
ENSG00000067113	PLPP1	protein_coding	0.596	6.28571e-05	0.00231925	0.002	0.855813	0.955329	0.856	2.91247e-05	0.000880884	4118	6639	4029	1.5	1	1.5
ENSG00000067167	TRAM1	protein_coding	-0.086	0.197835	0.530917	0.531	0.00272822	0.0295357	0.003	1.89224e-05	0.000608323	5467	5043	6592	0.9	1.2	0.8
ENSG00000067560	RHOA	protein_coding	0.208	0.00350148	0.0465686	0.047	0.00458089	0.0431146	0.005	0.933488	0.981947	7410	8752	8710	1.2	1.2	1
ENSG00000067704	IARS2	protein_coding	0.78	1.13803e-08	1.88417e-06	0	8.20158e-06	0.000282048	0	0.212239	0.543328	2256	4008	3536	1.7	1.5	1.1
ENSG00000067840	PDZD4	protein_coding	-0.062	0.390369	0.716548	0.717	4.32417e-05	0.00111262	0	0.00120253	0.0174832	284	246	139	1	0.5	1.6
ENSG00000068078	FGFR3	protein_coding	-0.653	0.00249209	0.0373785	0.037	0.0207738	0.127659	0.021	0.456256	0.7679	295	158	185	0.6	0.8	1
ENSG00000068697	LAPTM4A	protein_coding	0.093	0.191981	0.521945	0.522	0.00765273	0.0628834	0.008	7.28903e-05	0.00182302	6162	6732	5137	1.1	0.9	1.3
ENSG00000069020	MAST4	protein_coding	0.276	0.0248669	0.169821	0.17	0.272839	0.593571	0.273	0.000896736	0.0138091	409	580	347	1.2	0.9	1.5
ENSG00000069248	NUP133	protein_coding	0.126	0.142533	0.451581	0.452	0.119558	0.387844	0.12	0.00260579	0.0311173	1570	1814	1347	1.1	0.9	1.3
ENSG00000069482	GAL	protein_coding	0.506	0.00274411	0.0394188	0.039	8.08588e-07	3.98885e-05	0	0.0523076	0.247622	208	334	449	1.4	2	0.8
ENSG00000069667	RORA	protein_coding	0.152	0.0994914	0.371984	0.372	0.000572143	0.00895557	0.001	3.93022e-07	2.38245e-05	657	794	438	1.1	0.7	1.7
ENSG00000069812	HES2	protein_coding	-0.215	0.0446882	0.23967	0.24	0.367024	0.681547	0.367	0.00382017	0.041247	486	361	554	0.9	1.1	0.7
ENSG00000069849	ATP1B3	protein_coding	1.34	2.67224e-14	1.43789e-11	0	0.705565	0.891838	0.706	4.90848e-13	1.00315e-10	1391	3630	1460	2.5	1	2.4
ENSG00000069956	MAPK6	protein_coding	-0.339	6.0966e-05	0.0022624	0.002	0.992896	0.998605	0.993	6.41109e-05	0.00164663	9979	7689	9973	0.8	1	0.8
ENSG00000070061	IKBKAP	protein_coding	0.508	0.00049221	0.0115571	0.012	0.00785622	0.0639676	0.008	0.414135	0.739652	760	1161	1050	1.4	1.3	1.1
ENSG00000070081	NUCB2	protein_coding	-0.016	0.775086	0.929467	0.929	0.000502054	0.00812487	0.001	0.000171041	0.0036483	5556	5456	6934	1	1.2	0.8
ENSG00000070087	PFN2	protein_coding	0.07	0.336458	0.673124	0.673	0.00350274	0.035514	0.004	0.000107802	0.0024955	3008	3223	2438	1.1	0.8	1.3
ENSG00000070367	EXOC5	protein_coding	-0.194	0.0180908	0.138485	0.138	0.564593	0.819121	0.565	0.0033432	0.0373947	4027	3399	4197	0.9	1	0.8
ENSG00000070476	ZXDC	protein_coding	-0.193	0.0387963	0.221897	0.222	0.131177	0.408316	0.131	0.00036706	0.00684637	1321	1092	1519	0.9	1.1	0.7
ENSG00000070540	WIPI1	protein_coding	-0.179	0.0545403	0.268456	0.268	0.000277668	0.00510581	0	3.14253e-08	2.51157e-06	1136	941	1614	0.9	1.4	0.6
ENSG00000070601	FRMPD1	protein_coding	-0.801	4.91886e-05	0.00191332	0.002	0.0927949	0.335029	0.093	0.0171396	0.119843	699	368	537	0.6	0.9	0.8
ENSG00000070669	ASNS	protein_coding	0.051	0.493008	0.790705	0.791	1.91642e-08	1.53164e-06	0	8.16077e-07	4.38902e-05	9271	9775	14317	1	1.5	0.7
ENSG00000070756	PABPC1	protein_coding	-0.04	0.496018	0.792621	0.793	1.57137e-06	7.09148e-05	0	4.22583e-08	3.25025e-06	39175	37843	49995	1	1.3	0.8
ENSG00000070961	ATP2B1	protein_coding	-0.182	0.0283796	0.18343	0.183	0.00523606	0.0479144	0.005	6.4153e-07	3.55726e-05	3899	3322	4777	0.9	1.2	0.7
ENSG00000071073	MGAT4A	protein_coding	-0.758	3.86905e-05	0.00160144	0.002	0.000815271	0.0116749	0.001	0.477615	0.782228	451	248	276	0.6	0.7	1
ENSG00000071082	RPL31	protein_coding	0.288	6.89143e-05	0.00247211	0.002	1.06243e-05	0.000347011	0	0.670765	0.883261	12100	15065	15422	1.2	1.3	1
ENSG00000071127	WDR1	protein_coding	-0.102	0.157936	0.477208	0.477	0.142995	0.429134	0.143	0.0040464	0.0427416	8627	7854	9507	0.9	1.1	0.8
ENSG00000071189	SNX13	protein_coding	-0.045	0.558757	0.832943	0.833	0.0236275	0.139503	0.024	0.00455336	0.047306	1233	1171	1502	1	1.2	0.8
ENSG00000071243	ING3	protein_coding	-0.08	0.295959	0.633937	0.634	0.0287182	0.159986	0.029	0.00127434	0.0183777	346	295	479	0.9	1.2	0.7
ENSG00000071537	SEL1L	protein_coding	-0.15	0.103861	0.380931	0.381	0.101266	0.351886	0.101	0.0010948	0.0162809	18607	15622	22195	0.9	1.1	0.7
ENSG00000071626	DAZAP1	protein_coding	0.003	0.96224	0.987787	0.988	0.00135514	0.0173871	0.001	0.00162428	0.0220856	3838	3850	4712	1	1.2	0.8
ENSG00000071894	CPSF1	protein_coding	-0.57	0.00717483	0.0756358	0.076	0.000252448	0.00473856	0	0.324011	0.664846	168	83	63	0.7	0.4	1.1
ENSG00000071994	PDCD2	protein_coding	0.222	0.0173399	0.135304	0.135	0.00542508	0.0493083	0.005	0.686692	0.888631	1030	1260	1304	1.2	1.2	1
ENSG00000072062	PRKACA	protein_coding	-0.168	0.039555	0.224289	0.224	0.207986	0.519184	0.208	0.000930952	0.0142137	2508	2155	2751	0.9	1.1	0.8
ENSG00000072133	RPS6KA6	protein_coding	-0.073	0.342424	0.678597	0.679	0.0383451	0.192682	0.038	0.00261038	0.0311201	610	530	829	1	1.2	0.7
ENSG00000072134	EPN2	protein_coding	-0.189	0.0390117	0.222425	0.222	0.00431908	0.0412475	0.004	0.426718	0.74931	2826	2365	2208	0.9	0.8	1
ENSG00000072135	PTPN18	protein_coding	-0.09	0.267785	0.607668	0.608	4.22327e-05	0.00109058	0	0.00281428	0.0327326	1839	1651	1229	0.9	0.7	1.3
ENSG00000072210	ALDH3A2	protein_coding	-0.374	4.24719e-06	0.000284646	0	0.801281	0.937009	0.801	1.26808e-06	6.299e-05	6293	4753	6391	0.8	1	0.8
ENSG00000072274	TFRC	protein_coding	-0.367	5.29161e-05	0.0020338	0.002	0.992643	0.998605	0.993	5.18744e-05	0.00138454	6895	5193	6900	0.8	1	0.8
ENSG00000072310	SREBF1	protein_coding	0.203	0.00684088	0.0732541	0.073	0.000230957	0.00443499	0	0.328521	0.670444	4773	5629	5974	1.2	1.2	1
ENSG00000072401	UBE2D1	protein_coding	0.1	0.231808	0.570529	0.571	0.000138646	0.00289136	0	0.00909431	0.0778286	621	706	937	1.1	1.4	0.8
ENSG00000072422	RHOBTB1	protein_coding	0.04	0.0765332			0.124532	0.397579	0.125	0.00157043	0.0216025	11	36	4	1	1	5.4
ENSG00000072506	HSD17B10	protein_coding	0.292	0.0122698	0.10613	0.106	0.00148491	0.0186343	0.001	0.501259	0.795444	565	753	813	1.2	1.3	1
ENSG00000072571	HMMR	protein_coding	0.1	0.207148	0.5413	0.541	0.0114007	0.0842016	0.011	0.000157879	0.00339641	794	929	576	1.1	0.8	1.5
ENSG00000072609	CHFR	protein_coding	-0.302	0.00653431	0.0712102	0.071	0.799801	0.936177	0.8	0.00312616	0.0354381	1099	836	1128	0.8	1	0.8
ENSG00000072682	P4HA2	protein_coding	-0.266	0.000565689	0.0129757	0.013	0.787424	0.93032	0.787	0.000206844	0.00425772	5650	4586	5743	0.8	1	0.8
ENSG00000072756	TRNT1	protein_coding	0.003	0.967765	0.989179	0.989	0.00446227	0.0422484	0.004	0.00519475	0.0520786	715	718	951	1	1.2	0.8
ENSG00000072778	ACADVL	protein_coding	-0.382	4.07198e-06	0.000278231	0	9.11056e-06	0.000307282	0	0.863602	0.959961	15878	11911	12039	0.8	0.8	1
ENSG00000072849	DERL2	protein_coding	0.038	0.60904	0.861839	0.862	0.000628984	0.00960672	0.001	0.00369296	0.0403602	1862	1942	2469	1	1.3	0.8
ENSG00000073111	MCM2	protein_coding	0.611	2.46848e-06	0.000190886	0	0.223023	0.537431	0.223	0.000503109	0.00882044	1058	1684	1195	1.5	1.1	1.3
ENSG00000073169	SELO	protein_coding	0.216	0.0241167	0.166369	0.166	0.299771	0.621346	0.3	0.00106631	0.0159234	965	1185	878	1.2	0.9	1.3
ENSG00000073464	CLCN4	protein_coding	-0.238	0.0305331	0.192063	0.192	0.0721666	0.287691	0.072	8.24191e-05	0.0020089	540	414	674	0.8	1.1	0.7
ENSG00000073536	NLE1	protein_coding	0.435	0.000774647	0.0161536	0.016	9.24155e-08	5.95539e-06	0	0.046675	0.231129	447	642	795	1.4	1.7	0.9
ENSG00000073578	SDHA	protein_coding	0.163	0.0296138	0.188027	0.188	0.000164981	0.00332426	0	0.111914	0.385235	3399	3908	4326	1.1	1.2	0.9
ENSG00000073849	ST6GAL1	protein_coding	1.217	2.53103e-06	0.000194558	0	0.641991	0.861585	0.642	3.53269e-05	0.00101086	150	382	165	2.3	1	2.1
ENSG00000073969	NSF	protein_coding	-0.418	2.13834e-06	0.000172591	0	0.747873	0.910094	0.748	4.38077e-07	2.60047e-05	3890	2843	3973	0.7	1	0.7
ENSG00000074071	MRPS34	protein_coding	0.252	0.00665916	0.0722606	0.072	0.00373198	0.0372054	0.004	0.851478	0.955916	1341	1671	1697	1.2	1.2	1
ENSG00000074201	CLNS1A	protein_coding	0.331	0.00196121	0.0321817	0.032	0.0699036	0.282178	0.07	0.200827	0.530665	1449	1916	1707	1.3	1.1	1.1
ENSG00000074416	MGLL	protein_coding	-0.514	0.00340471	0.0455159	0.046	0.136185	0.41683	0.136	1.1254e-05	0.000399505	471	288	607	0.7	1.1	0.5
ENSG00000074657	ZNF532	protein_coding	-0.072	0.357439	0.690276	0.69	1.32823e-05	0.000421985	0	0.00059329	0.0099503	2601	2412	1816	1	0.7	1.3
ENSG00000074696	HACD3	protein_coding	0.319	0.00069218	0.0150232	0.015	0.978246	0.995334	0.978	0.000787758	0.0124432	3003	3881	3010	1.2	1	1.3
ENSG00000074842	MYDGF	protein_coding	0.14	0.072937	0.316614	0.317	3.97766e-09	3.89756e-07	0	4.36807e-05	0.00121812	4152	4722	6331	1.1	1.5	0.8
ENSG00000074855	ANO8	protein_coding	-0.43	0.000416833	0.0102533	0.01	5.82759e-07	2.93554e-05	0	0.140052	0.436225	1288	906	780	0.7	0.6	1.1
ENSG00000075151	EIF4G3	protein_coding	-0.383	0.000999175	0.019261	0.019	0.199483	0.509517	0.199	0.0453536	0.226231	3092	2246	2730	0.8	0.9	0.9
ENSG00000075239	ACAT1	protein_coding	0.204	0.0200643	0.14781	0.148	7.38972e-05	0.00175319	0	0.102078	0.36616	2624	3151	3585	1.2	1.3	0.9
ENSG00000075275	CELSR1	protein_coding	-0.168	0.0504672	0.256993	0.257	0.000110708	0.00242541	0	0.0574242	0.261427	2000	1706	1460	0.9	0.8	1.1
ENSG00000075292	ZNF638	protein_coding	-0.118	0.141504	0.449778	0.45	0.00371566	0.0370943	0.004	0.151434	0.455226	2054	1826	1626	0.9	0.8	1.1
ENSG00000075415	SLC25A3	protein_coding	0.173	0.0244588	0.167744	0.168	3.06795e-06	0.000121579	0	0.0157215	0.112938	5396	6257	7336	1.1	1.3	0.9
ENSG00000075461	CACNG4	protein_coding	-0.04	0.356186	0.689278	0.689	2.11072e-06	9.08166e-05	0	0.000116319	0.00268339	134	98	24	1	0.2	3.3
ENSG00000075568	TMEM131	protein_coding	-0.443	2.11467e-06	0.000171753	0	8.06059e-05	0.00189041	0	0.425108	0.747676	2814	2011	2129	0.7	0.8	1
ENSG00000075618	FSCN1	protein_coding	0.197	0.0222742	0.157443	0.157	0.0895145	0.328055	0.09	7.17823e-05	0.00179845	1997	2384	1750	1.1	0.9	1.3
ENSG00000075643	MOCOS	protein_coding	-0.503	6.27903e-09	1.17518e-06	0	1.82496e-05	0.00054505	0	8.51127e-24	6.08811e-21	3610	2491	4733	0.7	1.3	0.5
ENSG00000075790	BCAP29	protein_coding	-0.29	0.00319359	0.0436886	0.044	0.756128	0.913378	0.756	0.00842679	0.073643	2307	1805	2248	0.8	1	0.8
ENSG00000075886	TUBA3D	protein_coding	0.209	0.0495238	0.255554	0.256	5.46366e-08	3.75784e-06	0	1.99647e-13	4.41947e-11	398	528	176	1.2	0.5	2.9
ENSG00000075914	EXOSC7	protein_coding	0.413	0.000597975	0.0135004	0.014	0.00155087	0.019276	0.002	0.79361	0.934589	611	860	837	1.3	1.3	1
ENSG00000076108	BAZ2A	protein_coding	-0.33	0.00124682	0.022558	0.023	0.0618609	0.262437	0.062	0.174192	0.490124	3135	2388	2680	0.8	0.9	0.9
ENSG00000076248	UNG	protein_coding	0.402	0.00229946	0.0357945	0.036	0.0188578	0.119425	0.019	0.487231	0.787289	554	791	729	1.3	1.2	1
ENSG00000076382	SPAG5	protein_coding	0.111	0.191155	0.520889	0.521	0.023084	0.137587	0.023	0.000354383	0.00665328	948	1127	700	1.1	0.8	1.5
ENSG00000076555	ACACB	protein_coding	-0.459	0.00105147	0.0199686	0.02	0.209135	0.520781	0.209	6.82672e-06	0.000257686	662	447	768	0.7	1.1	0.6
ENSG00000076685	NT5C2	protein_coding	-0.049	0.523303	0.811861	0.812	0.0278008	0.156275	0.028	0.00460572	0.0476424	2083	1966	2546	1	1.2	0.8
ENSG00000076864	RAP1GAP	protein_coding	-0.241	0.0326867	0.20015	0.2	5.02914e-06	0.000183071	0	0.0144984	0.10715	534	397	281	0.8	0.6	1.3
ENSG00000076928	ARHGEF1	protein_coding	-0.153	0.0213184	0.153268	0.153	0.00110474	0.0147704	0.001	0.331959	0.673189	380	190	142	0.9	0.5	1
ENSG00000076944	STXBP2	protein_coding	-0.369	6.0223e-05	0.00224775	0.002	0.000631209	0.00961669	0.001	0.5512	0.824748	4589	3448	3599	0.8	0.8	1
ENSG00000077097	TOP2B	protein_coding	0.262	0.00177854	0.0299063	0.03	0.117355	0.383173	0.117	0.11973	0.400108	4411	5462	4910	1.2	1.1	1.1
ENSG00000077147	TM9SF3	protein_coding	-0.151	0.0335771	0.20415	0.204	0.147332	0.436709	0.147	0.00035647	0.00667495	6762	5958	7372	0.9	1.1	0.8
ENSG00000077152	UBE2T	protein_coding	0.537	0.00120982	0.0221298	0.022	0.735836	0.904525	0.736	0.00392603	0.0419147	267	427	281	1.5	1	1.4
ENSG00000077157	PPP1R12B	protein_coding	-0.676	0.00315847	0.0435309	0.044	0.822233	0.944534	0.822	0.00152248	0.0211052	355	182	372	0.6	1	0.6
ENSG00000077232	DNAJC10	protein_coding	-0.34	7.81717e-05	0.00272638	0.003	0.318408	0.640398	0.318	7.83077e-07	4.24345e-05	5871	4511	6273	0.8	1.1	0.7
ENSG00000077312	SNRPA	protein_coding	0.249	0.0105176	0.0962611	0.096	0.000250431	0.00470784	0	0.270667	0.614199	894	1121	1234	1.2	1.3	0.9
ENSG00000077585	GPR137B	protein_coding	0.055	0.497922	0.793553	0.794	0.00854151	0.0679456	0.009	0.000986939	0.0149638	963	1027	747	1	0.8	1.3
ENSG00000077616	NAALAD2	protein_coding	-0.027	0.678295	0.892448	0.892	0.00521433	0.0477568	0.005	0.0175002	0.121769	204	188	118	1	0.7	1.3
ENSG00000077782	FGFR1	protein_coding	-0.108	0.152852	0.467951	0.468	0.000584944	0.00907614	0.001	0.042812	0.217728	419	320	215	0.9	0.6	1.2
ENSG00000078070	MCCC1	protein_coding	0.092	0.22359	0.559937	0.56	0.000537254	0.00855897	0.001	0.0251069	0.154685	2086	2282	2691	1.1	1.3	0.9
ENSG00000078114	NEBL	protein_coding	-0.304	0.000358813	0.00910355	0.009	0.0646598	0.269411	0.065	0.0859652	0.331879	5708	4492	5042	0.8	0.9	0.9
ENSG00000078124	ACER3	protein_coding	-0.075	0.314683	0.651357	0.651	0.0118195	0.0864028	0.012	0.00042521	0.00769033	365	311	546	0.9	1.3	0.6
ENSG00000078237	TIGAR	protein_coding	-0.03	0.666841	0.887113	0.887	0.00738639	0.0612268	0.007	0.00195333	0.0252718	687	657	910	1	1.2	0.8
ENSG00000078487	ZCWPW1	protein_coding	0.043	0.495653	0.792286	0.792	0.0166985	0.110341	0.017	0.00229838	0.0285918	156	180	94	1	0.8	1.6
ENSG00000078549	ADCYAP1R1	protein_coding	-0.084	0.0029308			0.00418567	0.0402448	0.004	0.927606	0.980297	53	10	10	0.9	0.9	1
ENSG00000078804	TP53INP2	protein_coding	-0.4	0.00115813	0.0214577	0.021	0.151187	0.443033	0.151	2.861e-06	0.000122178	2618	1866	3037	0.8	1.1	0.6
ENSG00000079156	OSBPL6	protein_coding	-0.971	4.15835e-06	0.000282636	0	0.185447	0.492781	0.185	4.2141e-09	3.99251e-07	309	146	380	0.5	1.1	0.4
ENSG00000079387	SENP1	protein_coding	-0.723	0.000261682	0.00722086	0.007	0.170806	0.472093	0.171	0.0224204	0.143062	387	212	310	0.6	0.9	0.8
ENSG00000079459	FDFT1	protein_coding	0.099	0.169261	0.492085	0.492	2.18831e-05	0.000629898	0	0.00414202	0.0435621	2868	3142	3798	1.1	1.3	0.8
ENSG00000079616	KIF22	protein_coding	0.079	0.310882	0.647612	0.648	4.60277e-05	0.00117166	0	3.83849e-07	2.34673e-05	1683	1831	1191	1.1	0.7	1.5
ENSG00000079739	PGM1	protein_coding	0.059	0.426587	0.739368	0.739	0.000134284	0.00282509	0	4.08997e-06	0.000166225	4497	4769	3391	1	0.8	1.4
ENSG00000079805	DNM2	protein_coding	-0.228	0.00338339	0.0453731	0.045	0.028131	0.157742	0.028	0.463185	0.771651	5270	4387	4593	0.9	0.9	1
ENSG00000080224	EPHA6	protein_coding	-0.54	0.00318384	0.0436886	0.044	0.554538	0.814274	0.555	0.000410316	0.00746817	295	176	326	0.7	1	0.6
ENSG00000080493	SLC4A4	protein_coding	-0.026	0.67016	0.888246	0.888	0.00239339	0.0267498	0.002	0.0091445	0.0780556	261	239	137	1	0.6	1.4
ENSG00000080503	SMARCA2	protein_coding	0.172	0.0581847	0.278148	0.278	0.000377007	0.00646698	0	5.43364e-08	4.00689e-06	1432	1705	1029	1.1	0.8	1.6
ENSG00000080603	SRCAP	protein_coding	-0.271	0.0180197	0.138206	0.138	0.144659	0.432602	0.145	0.000153519	0.00332261	834	634	984	0.8	1.1	0.7
ENSG00000080709	KCNN2	protein_coding	-0.061	0.438269	0.750239	0.75	0.00899357	0.0703456	0.009	0.000746896	0.0118988	890	820	1167	1	1.2	0.7
ENSG00000080815	PSEN1	protein_coding	-0.004	0.958072	0.98586	0.986	0.00313445	0.032612	0.003	0.00273109	0.0321097	2291	2282	2856	1	1.2	0.8
ENSG00000080824	HSP90AA1	protein_coding	0.506	1.05521e-08	1.76973e-06	0	0.0751419	0.294831	0.075	8.19255e-05	0.00200346	10380	15061	11656	1.4	1.1	1.3
ENSG00000081181	ARG2	protein_coding	0.262	0.0170849	0.134043	0.134	0.000279373	0.00512399	0	0.212034	0.543106	1808	2340	2680	1.2	1.4	0.9
ENSG00000081377	CDC14B	protein_coding	-0.611	0.000879867	0.0175829	0.018	0.0617125	0.262242	0.062	0.147634	0.448705	568	335	423	0.7	0.9	0.9
ENSG00000081803	CADPS2	protein_coding	0.297	0.0124781	0.107285	0.107	0.00369343	0.0369497	0.004	0.689013	0.890025	593	796	835	1.2	1.3	1
ENSG00000081923	ATP8B1	protein_coding	1.52	0.00262129	0.0381672	0.038	0.843305	0.951952	0.843	0.00434127	0.0452808	17	90	21	2.9	1	2.4
ENSG00000082153	BZW1	protein_coding	-0.346	0.00027308	0.00746453	0.007	0.00739062	0.0612268	0.007	0.336728	0.676975	15244	11564	12441	0.8	0.8	0.9
ENSG00000082212	ME2	protein_coding	-0.013	0.859512	0.959048	0.959	0.00706841	0.0594124	0.007	0.00426537	0.0447673	1132	1115	1425	1	1.2	0.8
ENSG00000082701	GSK3B	protein_coding	-0.214	0.0104317	0.095678	0.096	0.50561	0.786223	0.506	0.00127149	0.0183551	4408	3670	4623	0.9	1	0.8
ENSG00000082781	ITGB5	protein_coding	-0.126	0.15068	0.464919	0.465	3.82762e-07	2.04556e-05	0	0.000290074	0.00563066	901	767	508	0.9	0.6	1.4
ENSG00000083223	ZCCHC6	protein_coding	-0.052	0.503758	0.798371	0.798	4.72965e-05	0.0012006	0	0.000694966	0.0113755	778	725	498	1	0.7	1.4
ENSG00000083290	ULK2	protein_coding	-0.489	0.00109455	0.0205749	0.021	0.911962	0.975287	0.912	0.00169301	0.0227207	788	516	777	0.7	1	0.7
ENSG00000083307	GRHL2	protein_coding	0.008	0.903463	0.971063	0.971	2.31128e-07	1.29667e-05	0	1.26301e-07	8.6453e-06	3996	4031	2787	1	0.7	1.4
ENSG00000083720	OXCT1	protein_coding	-0.04	0.600289	0.856632	0.857	0.00118734	0.0156844	0.001	0.000171118	0.0036483	2444	2343	3184	1	1.3	0.8
ENSG00000083750	RRAGB	protein_coding	0.242	0.0339668	0.205269	0.205	0.307237	0.630126	0.307	0.00180846	0.0238279	238	341	200	1.2	0.9	1.5
ENSG00000083807	SLC27A5	protein_coding	0.214	0.0442283	0.237958	0.238	3.25854e-05	0.000884566	0	0.0329352	0.184267	344	448	591	1.2	1.6	0.8
ENSG00000083845	RPS5	protein_coding	0.23	0.00253668	0.03786	0.038	5.49811e-10	6.89965e-08	0	0.00145205	0.0203458	14759	17746	21552	1.2	1.4	0.8
ENSG00000084092	NOA1	protein_coding	0.191	0.0308175	0.193123	0.193	0.000697559	0.0103519	0.001	0.219246	0.551818	1281	1530	1693	1.1	1.3	0.9
ENSG00000084234	APLP2	protein_coding	0.303	3.74756e-05	0.00156359	0.002	0.0538624	0.239635	0.054	1.47193e-09	1.5259e-07	22889	28782	20560	1.2	0.9	1.4
ENSG00000084444	FAM234B	protein_coding	-0.274	0.00375887	0.0488137	0.049	0.987428	0.997567	0.987	0.00372833	0.0404685	1639	1301	1641	0.8	1	0.8
ENSG00000084623	EIF3I	protein_coding	0.112	0.125259	0.422981	0.423	3.26833e-05	0.000885545	0	0.00882692	0.0762088	4853	5374	6399	1.1	1.3	0.9
ENSG00000084636	COL16A1	protein_coding	-0.618	1.38036e-05	0.00074899	0.001	8.41055e-08	5.57043e-06	0	0.311332	0.653447	1340	829	741	0.7	0.6	1.1
ENSG00000084676	NCOA1	protein_coding	-0.392	0.00112295	0.0209261	0.021	0.0125752	0.09018	0.013	0.447852	0.761777	2510	1806	1949	0.8	0.8	1
ENSG00000084774	CAD	protein_coding	-0.005	0.953047	0.985578	0.986	0.000910219	0.012704	0.001	0.00113688	0.0167845	1025	1018	671	1	0.7	1.4
ENSG00000085491	SLC25A24	protein_coding	-0.113	0.180288	0.506841	0.507	5.92439e-07	2.96344e-05	0	0.000267264	0.00527376	1020	892	614	0.9	0.6	1.4
ENSG00000085644	ZNF213	protein_coding	-0.046	0.529568	0.815507	0.816	0.00452975	0.0428023	0.005	0.000558998	0.00953162	1700	1621	2105	1	1.2	0.8
ENSG00000085978	ATG16L1	protein_coding	0.306	0.0175046	0.135687	0.136	0.462286	0.757295	0.462	0.0019552	0.0252718	926	1312	831	1.2	1	1.4
ENSG00000085999	RAD54L	protein_coding	1.217	5.15595e-07	5.4577e-05	0	0.00169337	0.0206348	0.002	0.0637261	0.278038	145	364	260	2.3	1.6	1.2
ENSG00000086061	DNAJA1	protein_coding	0.364	0.00229242	0.0357945	0.036	0.952464	0.98824	0.952	0.00285803	0.0331053	1657	2270	1668	1.3	1	1.3
ENSG00000086205	FOLH1	protein_coding	-0.12	0.100374	0.374159	0.374	0.0185785	0.118115	0.019	6.49277e-05	0.00166002	11699	10509	13637	0.9	1.1	0.8
ENSG00000086232	EIF2AK1	protein_coding	-0.019	0.778311	0.930744	0.931	0.00696031	0.0587951	0.007	0.00293679	0.0337731	3879	3806	4654	1	1.2	0.8
ENSG00000086289	EPDR1	protein_coding	0.111	0.023299	0.162163	0.162	0.141257	0.425531	0.141	0.000187388	0.00395395	88	200	53	1.1	0.9	3.1
ENSG00000086475	SEPHS1	protein_coding	0.37	0.00239486	0.0364708	0.036	0.120628	0.389989	0.121	0.138723	0.43421	1409	1948	1664	1.3	1.1	1.1
ENSG00000086504	MRPL28	protein_coding	0.201	0.0412	0.22894	0.229	0.0015376	0.0191611	0.002	0.260572	0.604663	1486	1810	2019	1.1	1.3	0.9
ENSG00000086598	TMED2	protein_coding	0.052	0.434945	0.747224	0.747	4.8547e-10	6.14613e-08	0	5.3854e-08	3.99189e-06	12134	12654	16945	1	1.4	0.8
ENSG00000086827	ZW10	protein_coding	-0.115	0.14424	0.454654	0.455	0.00129486	0.0168556	0.001	3.16138e-06	0.000133807	1700	1514	2189	0.9	1.2	0.7
ENSG00000087086	FTL	protein_coding	0.354	2.18062e-05	0.00103152	0.001	0.136214	0.41683	0.136	0.00590992	0.0574271	8843	11557	9715	1.3	1.1	1.2
ENSG00000087088	BAX	protein_coding	0.001	0.985542	0.996109	0.996	0.00162623	0.0200906	0.002	0.00155176	0.0214074	1652	1649	2265	1	1.3	0.8
ENSG00000087206	UIMC1	protein_coding	0.161	0.0816395	0.338456	0.338	0.00096214	0.0132164	0.001	0.118601	0.398134	665	797	937	1.1	1.3	0.9
ENSG00000087302	C14orf166	protein_coding	0.193	0.0206833	0.150397	0.15	0.00165138	0.0203485	0.002	0.405863	0.734043	1922	2278	2421	1.1	1.2	1
ENSG00000087586	AURKA	protein_coding	0.057	0.370353	0.699292	0.699	0.044642	0.211753	0.045	0.00381584	0.041247	261	316	168	1	0.9	1.6
ENSG00000087884	AAMDC	protein_coding	0.115	0.0982987	0.369817	0.37	0.0591532	0.254663	0.059	0.000454505	0.00815828	112	164	71	1.1	0.9	2
ENSG00000088247	KHSRP	protein_coding	0.011	0.860763	0.959048	0.959	0.00531609	0.0484727	0.005	0.00910158	0.0778286	6500	6569	7693	1	1.2	0.9
ENSG00000088325	TPX2	protein_coding	0.333	0.00692597	0.0736754	0.074	0.0836278	0.314093	0.084	1.01935e-05	0.000367325	897	1228	732	1.3	0.9	1.6
ENSG00000088367	EPB41L1	protein_coding	-0.367	0.000848614	0.0172583	0.017	0.0022391	0.0256054	0.002	0.781408	0.929415	2073	1533	1571	0.8	0.8	1
ENSG00000088448	ANKRD10	protein_coding	-0.102	0.223682	0.56003	0.56	0.00244358	0.0272046	0.002	0.0684483	0.288576	1249	1074	857	0.9	0.7	1.2
ENSG00000088538	DOCK3	protein_coding	-0.146	0.0514422	0.25978	0.26	0.187265	0.495472	0.187	0.00121522	0.0176496	111	69	151	0.9	1.1	0.5
ENSG00000088727	KIF9	protein_coding	0.711	0.000718701	0.0153923	0.015	0.011634	0.0853081	0.012	0.384034	0.718356	145	269	229	1.6	1.3	1.1
ENSG00000088766	CRLS1	protein_coding	0.07	0.372619	0.700818	0.701	0.00404182	0.0393349	0.004	0.0476715	0.233718	1315	1447	1790	1	1.3	0.9
ENSG00000088808	PPP1R13B	protein_coding	-0.074	0.353829	0.687843	0.688	0.00133217	0.0171849	0.001	0.022625	0.144047	930	847	673	1	0.8	1.2
ENSG00000088812	ATRN	protein_coding	-0.298	0.000873571	0.0175	0.018	0.107296	0.364949	0.107	0.0867279	0.333343	3096	2435	2756	0.8	0.9	0.9
ENSG00000088836	SLC4A11	protein_coding	-0.608	0.00255259	0.0379334	0.038	0.712442	0.89398	0.712	0.00836758	0.0731703	214	121	200	0.7	1	0.7
ENSG00000088992	TESC	protein_coding	0.083	0.0559528	0.272464	0.272	0.000237955	0.0045454	0	0.080552	0.319661	18	39	73	1.1	3.1	0.9
ENSG00000089006	SNX5	protein_coding	0.249	0.00547917	0.0628402	0.063	2.92586e-09	2.98981e-07	0	0.00165565	0.0223661	1545	1901	2401	1.2	1.5	0.8
ENSG00000089009	RPL6	protein_coding	0.309	1.91444e-05	0.000925958	0.001	1.01327e-14	4.05349e-12	0	0.000535126	0.00921241	23940	30150	36340	1.2	1.5	0.8
ENSG00000089157	RPLP0	protein_coding	0.191	0.00537362	0.0619598	0.062	2.33662e-10	3.30967e-08	0	0.000380597	0.00703465	48955	57625	70957	1.1	1.4	0.8
ENSG00000089159	PXN	protein_coding	-0.08	0.266606	0.606473	0.606	0.0537505	0.239635	0.054	0.00242698	0.0297184	3056	2830	3491	0.9	1.1	0.8
ENSG00000089220	PEBP1	protein_coding	0.218	0.0027232	0.0391833	0.039	4.44389e-06	0.000165128	0	0.111527	0.38511	7314	8708	9553	1.2	1.3	0.9
ENSG00000089248	ERP29	protein_coding	0.204	0.0121959	0.105846	0.106	0.000408643	0.00689833	0	0.304829	0.64857	3579	4254	4567	1.2	1.2	0.9
ENSG00000089723	OTUB2	protein_coding	-0.003	0.967911	0.989188	0.989	3.52111e-05	0.000944294	0	3.32804e-05	0.00097965	444	442	712	1	1.5	0.7
ENSG00000089775	ZBTB25	protein_coding	-0.49	5.41352e-05	0.00206225	0.002	0.319326	0.640891	0.319	0.00247035	0.0299499	1493	1016	1358	0.7	0.9	0.8
ENSG00000090013	BLVRB	protein_coding	-0.11	0.177306	0.503015	0.503	0.00230231	0.0260165	0.002	1.13484e-05	0.000401856	2953	2636	3810	0.9	1.2	0.7
ENSG00000090020	SLC9A1	protein_coding	-0.331	0.000633123	0.0140838	0.014	0.000609141	0.00938038	0.001	8.64375e-12	1.42135e-09	3045	2330	3979	0.8	1.3	0.6
ENSG00000090520	DNAJB11	protein_coding	0.157	0.0302855	0.190964	0.191	6.76362e-12	1.44418e-09	0	2.74879e-06	0.000118804	4028	4612	6182	1.1	1.5	0.8
ENSG00000090615	GOLGA3	protein_coding	-0.311	0.00109967	0.0206412	0.021	0.719572	0.897846	0.72	0.00372128	0.0404534	6113	4741	5944	0.8	1	0.8
ENSG00000091039	OSBPL8	protein_coding	-1.045	8.27054e-30	1.18673e-26	0	8.64778e-05	0.00200186	0	2.0885e-52	5.97563e-49	6365	3049	8187	0.5	1.3	0.4
ENSG00000091127	PUS7	protein_coding	-0.045	0.549431	0.826708	0.827	0.00217369	0.0251592	0.002	0.0137737	0.104158	479	441	312	1	0.7	1.3
ENSG00000091164	TXNL1	protein_coding	0.216	0.0121199	0.105541	0.106	0.000297426	0.00537572	0	0.267666	0.610772	2075	2504	2719	1.2	1.3	0.9
ENSG00000091483	FH	protein_coding	0.141	0.102125	0.37735	0.377	0.00154291	0.0192106	0.002	0.12596	0.41123	1536	1782	2049	1.1	1.3	0.9
ENSG00000091490	SEL1L3	protein_coding	-0.194	0.0205594	0.149943	0.15	0.0247576	0.14386	0.025	5.23147e-06	0.000203927	5937	5003	7003	0.9	1.1	0.7
ENSG00000091527	CDV3	protein_coding	-0.043	0.532104	0.816373	0.816	0.0140099	0.0974609	0.014	0.00209796	0.0266997	3470	3331	4073	1	1.1	0.8
ENSG00000091704	CPA1	protein_coding	-0.003	2.06656e-06	0.000169985	0	2.12321e-06	9.08166e-05	0	0.496287	0.79169	162	0	0	1	1	1
ENSG00000091879	ANGPT2	protein_coding	0.004	0.955046	0.985578	0.986	6.17718e-06	0.000218739	0	4.62818e-06	0.000184696	280	283	110	1	0.4	2.3
ENSG00000092010	PSME1	protein_coding	0.148	0.0607511	0.285911	0.286	3.40225e-05	0.000914899	0	0.023554	0.148116	1826	2090	2459	1.1	1.3	0.9
ENSG00000092295	TGM1	protein_coding	-0.567	0.000348417	0.00894525	0.009	0.0131748	0.0934636	0.013	1.6076e-09	1.63109e-07	691	432	954	0.7	1.3	0.5
ENSG00000092421	SEMA6A	protein_coding	-1.115	5.44183e-14	2.81103e-11	0	0.0500199	0.229231	0.05	2.71038e-08	2.20311e-06	1591	713	1295	0.5	0.9	0.6
ENSG00000092607	TBX15	protein_coding	-0.083	0.0771663	0.32821	0.328	0.00312481	0.0325354	0.003	0.224043	0.558583	94	51	33	0.9	0.5	1.1
ENSG00000092621	PHGDH	protein_coding	0.239	0.00068722	0.0149407	0.015	2.2593e-07	1.2725e-05	0	0.0748699	0.306026	13742	16524	18202	1.2	1.3	0.9
ENSG00000092841	MYL6	protein_coding	0.272	0.0103934	0.0954623	0.095	0.764384	0.91794	0.764	0.00422162	0.0443425	10703	13564	10410	1.2	1	1.2
ENSG00000092847	AGO1	protein_coding	-0.31	0.00321578	0.0438528	0.044	0.373795	0.687732	0.374	0.0402619	0.210086	2592	1987	2392	0.8	0.9	0.9
ENSG00000092853	CLSPN	protein_coding	0.738	0.00193053	0.0318444	0.032	0.0104262	0.0782216	0.01	0.598936	0.85105	94	186	166	1.7	1.4	1
ENSG00000092964	DPYSL2	protein_coding	0.411	0.00734539	0.0768084	0.077	0.125162	0.398968	0.125	2.59566e-05	0.000802021	732	1115	575	1.3	0.9	1.8
ENSG00000093072	CECR1	protein_coding	-1.524	1.52452e-09	3.51565e-07	0	0.103532	0.35697	0.104	1.15199e-05	0.000404924	410	133	305	0.3	0.9	0.5
ENSG00000094804	CDC6	protein_coding	0.348	0.00829412	0.0832247	0.083	0.00444449	0.0421078	0.004	0.83647	0.951167	721	1017	1044	1.3	1.3	1
ENSG00000094975	SUCO	protein_coding	-0.262	0.000780514	0.0162051	0.016	0.403811	0.712496	0.404	0.0117674	0.0928604	5905	4801	5610	0.8	1	0.9
ENSG00000095139	ARCN1	protein_coding	-0.089	0.243942	0.584002	0.584	0.043176	0.206996	0.043	0.00146021	0.0204401	4232	3867	4951	0.9	1.1	0.8
ENSG00000095203	EPB41L4B	protein_coding	0.088	0.224257	0.56049	0.56	0.0004851	0.00790415	0	2.71467e-06	0.000117685	3231	3505	2554	1.1	0.8	1.3
ENSG00000095380	NANS	protein_coding	0.112	0.140123	0.447685	0.448	0.00197796	0.0234455	0.002	0.106544	0.3757	1991	2214	2487	1.1	1.2	0.9
ENSG00000095397	WHRN	protein_coding	-0.548	0.000208866	0.00604776	0.006	0.016285	0.10836	0.016	0.197637	0.525587	715	459	537	0.7	0.8	0.9
ENSG00000095951	HIVEP1	protein_coding	0.593	2.26625e-05	0.00104815	0.001	0.481429	0.770998	0.481	8.92317e-07	4.76324e-05	686	1090	635	1.5	1	1.6
ENSG00000096006	CRISP3	protein_coding	0.088	0.0679117	0.303569	0.304	0.256363	0.575118	0.256	0.00307945	0.0351313	44	82	29	1.1	1	2.1
ENSG00000096060	FKBP5	protein_coding	-0.053	0.474644	0.77885	0.779	0.000121176	0.00260684	0	0.00178788	0.0236827	2840	2687	2110	1	0.8	1.2
ENSG00000096063	SRPK1	protein_coding	0.349	0.00866801	0.0856455	0.086	0.00149282	0.0186844	0.001	0.577994	0.839015	642	909	976	1.3	1.4	1
ENSG00000096070	BRPF3	protein_coding	-0.286	0.00581743	0.065384	0.065	0.101001	0.351302	0.101	1.19493e-05	0.000416942	1362	1058	1581	0.8	1.1	0.7
ENSG00000096088	PGC	protein_coding	-0.753	2.80431e-06	0.000213918	0	0.000130973	0.00276358	0	0.396333	0.728797	735	414	460	0.6	0.7	0.9
ENSG00000096150	RPS18	protein_coding	0.252	0.00158031	0.0271746	0.027	1.48261e-10	2.27371e-08	0	0.00117522	0.0171909	5070	6193	7603	1.2	1.5	0.8
ENSG00000096384	HSP90AB1	protein_coding	0.55	6.98587e-11	2.20038e-08	0	0.00051392	0.00827013	0.001	0.00232019	0.0287383	18204	27107	22507	1.5	1.2	1.2
ENSG00000097021	ACOT7	protein_coding	0.459	0.000594221	0.013453	0.013	0.018221	0.116266	0.018	0.284789	0.630094	576	845	749	1.4	1.2	1.1
ENSG00000099194	SCD	protein_coding	0.29	0.00257357	0.0380264	0.038	2.62141e-07	1.44795e-05	0	0.0328517	0.184016	14894	18993	22555	1.2	1.5	0.9
ENSG00000099250	NRP1	protein_coding	0.34	0.000338186	0.00876974	0.009	0.000394983	0.00671097	0	1.11129e-12	2.11976e-10	2950	3879	2245	1.3	0.8	1.7
ENSG00000099284	H2AFY2	protein_coding	0.316	0.00194655	0.0320226	0.032	0.27177	0.592234	0.272	2.91099e-05	0.000880884	1453	1893	1322	1.2	0.9	1.4
ENSG00000099331	MYO9B	protein_coding	-0.25	0.0115467	0.101993	0.102	0.00441647	0.0419536	0.004	0.752873	0.920144	1578	1253	1217	0.8	0.8	1
ENSG00000099341	PSMD8	protein_coding	-0.02	0.773805	0.929229	0.929	0.000317632	0.00564478	0	0.000102876	0.00240876	5881	5775	7365	1	1.2	0.8
ENSG00000099364	FBXL19	protein_coding	-0.158	0.0929179	0.360993	0.361	1.35201e-05	0.000427917	0	0.00761695	0.0684248	1358	1101	790	0.9	0.6	1.3
ENSG00000099624	ATP5D	protein_coding	0.33	0.00149576	0.0261138	0.026	1.61381e-11	3.16262e-09	0	0.000372411	0.00691911	1982	2602	3525	1.3	1.7	0.8
ENSG00000099783	HNRNPM	protein_coding	0.339	0.000871352	0.0175	0.018	0.130887	0.407684	0.131	0.0694437	0.290595	5308	7002	6021	1.3	1.1	1.1
ENSG00000099795	NDUFB7	protein_coding	0.197	0.0263465	0.176148	0.176	0.00031929	0.00565151	0	0.169031	0.481777	1387	1662	1859	1.1	1.3	0.9
ENSG00000099800	TIMM13	protein_coding	0.333	0.00128358	0.0229905	0.023	2.41761e-08	1.85948e-06	0	0.0186292	0.127316	2000	2631	3216	1.3	1.6	0.9
ENSG00000099822	HCN2	protein_coding	-0.206	0.0405496	0.227183	0.227	0.190406	0.498953	0.19	0.000852501	0.0132276	211	141	271	0.9	1.1	0.6
ENSG00000099860	GADD45B	protein_coding	0.574	0.00208364	0.0335269	0.034	0.0178182	0.114933	0.018	0.479336	0.783432	336	571	505	1.5	1.3	1
ENSG00000099875	MKNK2	protein_coding	-0.602	2.3481e-14	1.31841e-11	0	3.80223e-08	2.78947e-06	0	0.0332884	0.185515	39352	25723	28966	0.7	0.7	0.9
ENSG00000099901	RANBP1	protein_coding	0.414	3.5991e-05	0.00150905	0.002	0.000405814	0.00687051	0	0.554067	0.827091	1388	1911	1826	1.3	1.3	1
ENSG00000099910	KLHL22	protein_coding	-0.033	0.659626	0.884722	0.885	0.00400124	0.0391236	0.004	0.0145355	0.107299	541	510	365	1	0.7	1.3
ENSG00000099949	LZTR1	protein_coding	-0.023	0.759466	0.925347	0.925	0.00460345	0.04327	0.005	0.0119195	0.09349	1260	1222	934	1	0.8	1.2
ENSG00000099958	DERL3	protein_coding	0.166	0.0790154	0.332488	0.332	0.000509469	0.00822626	0.001	0.0860873	0.332048	517	631	764	1.1	1.4	0.9
ENSG00000099977	DDT	protein_coding	0.14	0.109401	0.392227	0.392	0.000273515	0.0050583	0	0.0417622	0.214987	1877	2186	2656	1.1	1.4	0.9
ENSG00000099999	RNF215	protein_coding	-0.163	0.080881	0.336826	0.337	0.000733516	0.0107785	0.001	0.103438	0.369112	1087	898	751	0.9	0.7	1.1
ENSG00000100014	SPECC1L	protein_coding	-0.383	0.000216523	0.00624146	0.006	0.716403	0.895837	0.716	4.96112e-05	0.00134166	5003	3695	5154	0.8	1	0.7
ENSG00000100028	SNRPD3	protein_coding	0.361	0.000143121	0.00447523	0.004	0.00858769	0.0681773	0.009	0.242412	0.58442	2508	3330	3052	1.3	1.2	1.1
ENSG00000100029	PES1	protein_coding	0.319	0.000400508	0.00995536	0.01	0.000479522	0.00783109	0	0.963008	0.9896	2821	3628	3618	1.2	1.2	1
ENSG00000100031	GGT1	protein_coding	-0.452	0.00022674	0.00643568	0.006	0.26603	0.586142	0.266	1.68997e-06	7.97912e-05	1477	1025	1646	0.7	1.1	0.6
ENSG00000100038	TOP3B	protein_coding	-0.06	0.448878	0.758079	0.758	0.00183108	0.0218659	0.002	0.01853	0.126959	673	619	474	1	0.8	1.2
ENSG00000100083	GGA1	protein_coding	-0.1	0.221414	0.55792	0.558	0.000904789	0.0126653	0.001	0.0362955	0.196163	1970	1768	1466	0.9	0.8	1.2
ENSG00000100099	HPS4	protein_coding	-0.036	0.635244	0.874732	0.875	0.00379756	0.0377802	0.004	0.015691	0.112802	1677	1605	1277	1	0.8	1.2
ENSG00000100105	PATZ1	protein_coding	0.271	0.0029555	0.041622	0.042	0.210714	0.522282	0.211	2.61383e-05	0.00080416	1583	1984	1439	1.2	0.9	1.3
ENSG00000100129	EIF3L	protein_coding	0.389	8.79133e-07	8.53619e-05	0	3.79829e-10	5.03133e-08	0	0.180294	0.499714	5549	7409	8016	1.3	1.4	0.9
ENSG00000100138	SNU13	protein_coding	0.127	0.124702	0.42179	0.422	0.000286144	0.00522806	0	0.0362628	0.19606	1947	2215	2641	1.1	1.3	0.9
ENSG00000100139	MICALL1	protein_coding	-0.26	0.00259828	0.0381632	0.038	0.0100087	0.0760405	0.01	2.53231e-08	2.08202e-06	3159	2552	3789	0.8	1.2	0.7
ENSG00000100142	POLR2F	protein_coding	0.202	0.027297	0.178941	0.179	0.00149138	0.0186827	0.001	0.333205	0.674358	1133	1374	1496	1.2	1.3	0.9
ENSG00000100167	SEPT3	protein_coding	0.547	2.1926e-05	0.0010326	0.001	0.0269694	0.153287	0.027	1.28262e-10	1.699e-08	1330	2031	1064	1.5	0.8	1.9
ENSG00000100201	DDX17	protein_coding	-0.62	3.99088e-06	0.000277087	0	3.58217e-05	0.000956093	0	0.633477	0.866232	11524	7175	7536	0.7	0.7	1
ENSG00000100206	DMC1	protein_coding	4.356	4.28856e-07			0.334596	0.6533	0.335	3.37171e-05	0.000983075	2	57	4	20.5	1	9.9
ENSG00000100216	TOMM22	protein_coding	0.316	0.00390497	0.050128	0.05	0.000174431	0.00349007	0	0.385653	0.718755	1262	1664	1809	1.2	1.4	0.9
ENSG00000100219	XBP1	protein_coding	0.029	0.667095	0.887125	0.887	1.10926e-05	0.000360662	0	7.4246e-05	0.00184403	6267	6440	8255	1	1.3	0.8
ENSG00000100228	RAB36	protein_coding	-0.369	0.00907654	0.0877353	0.088	0.06774	0.276601	0.068	1.07859e-05	0.00038384	387	264	503	0.8	1.2	0.6
ENSG00000100288	CHKB	protein_coding	-0.222	0.0374351	0.217926	0.218	0.000148306	0.00306599	0	0.0884961	0.337877	644	500	403	0.9	0.7	1.1
ENSG00000100292	HMOX1	protein_coding	0.081	0.0484516	0.252504	0.253	0.0299525	0.164744	0.03	3.42997e-05	0.000997339	2909	6378	1225	1.1	0.9	4.2
ENSG00000100297	MCM5	protein_coding	0.876	9.5141e-07	8.86395e-05	0	0.216195	0.52897	0.216	0.000261903	0.00518944	384	745	455	1.8	1.1	1.5
ENSG00000100300	TSPO	protein_coding	0.379	4.80179e-05	0.00188481	0.002	5.07549e-06	0.000184289	0	0.620455	0.859898	1917	2567	2659	1.3	1.4	1
ENSG00000100307	CBX7	protein_coding	-0.24	0.0202644	0.14869	0.149	3.8307e-06	0.00014575	0	0.0215315	0.13938	1277	1011	798	0.8	0.7	1.2
ENSG00000100316	RPL3	protein_coding	0.204	0.00236256	0.0362701	0.036	8.33251e-06	0.000285179	0	0.156812	0.463441	68233	79961	86091	1.2	1.2	0.9
ENSG00000100335	MIEF1	protein_coding	-0.024	0.746916	0.922766	0.923	0.00235086	0.0264131	0.002	0.000787356	0.0124432	1975	1915	2624	1	1.3	0.8
ENSG00000100376	FAM118A	protein_coding	-0.173	0.0567215	0.273935	0.274	0.000542952	0.00859633	0.001	0.121153	0.402513	1604	1351	1174	0.9	0.8	1.1
ENSG00000100385	IL2RB	protein_coding	-1.414	4.22917e-06	0.000284646	0	0.0994126	0.348042	0.099	5.3667e-10	5.86076e-08	155	52	224	0.4	1.1	0.3
ENSG00000100387	RBX1	protein_coding	0.251	0.0112336	0.100395	0.1	0.606375	0.842704	0.606	0.00238524	0.0293659	1141	1432	1090	1.2	1	1.3
ENSG00000100401	RANGAP1	protein_coding	0.192	0.0358313	0.211839	0.212	0.248344	0.566505	0.248	0.00117342	0.0171821	2061	2479	1861	1.1	0.9	1.3
ENSG00000100418	DESI1	protein_coding	-0.165	0.0738901	0.318923	0.319	0.0181914	0.11613	0.018	3.34478e-05	0.000982555	1037	863	1320	0.9	1.2	0.7
ENSG00000100422	CERK	protein_coding	1.092	4.70271e-07	5.18512e-05	0	0.00199656	0.0236251	0.002	1.26823e-15	4.12348e-13	193	440	113	2.1	0.7	3.7
ENSG00000100429	HDAC10	protein_coding	-0.225	0.0323161	0.198576	0.199	0.00442562	0.0420045	0.004	0.47987	0.783588	962	756	697	0.9	0.8	1
ENSG00000100441	KHNYN	protein_coding	-0.202	0.0314782	0.195588	0.196	0.0878643	0.324049	0.088	0.000117966	0.00271322	2586	2124	3020	0.9	1.1	0.7
ENSG00000100462	PRMT5	protein_coding	0.254	0.00216611	0.0344922	0.034	0.000293263	0.00531739	0	0.57949	0.840193	2365	2912	3024	1.2	1.2	1
ENSG00000100522	GNPNAT1	protein_coding	-0.331	0.00244391	0.0368699	0.037	0.134981	0.414346	0.135	5.94623e-06	0.000227451	2094	1571	2414	0.8	1.1	0.7
ENSG00000100528	CNIH1	protein_coding	0.04	0.585289	0.847262	0.847	0.000663757	0.010006	0.001	0.00434225	0.0452808	1936	2017	2499	1	1.3	0.8
ENSG00000100575	TIMM9	protein_coding	0.349	0.00758263	0.0785892	0.079	0.0040771	0.0395169	0.004	0.838388	0.951593	361	505	518	1.3	1.3	1
ENSG00000100591	AHSA1	protein_coding	0.321	0.000934373	0.018394	0.018	0.164404	0.463843	0.164	0.0561903	0.258642	1458	1891	1628	1.2	1.1	1.1
ENSG00000100632	ERH	protein_coding	0.169	0.029044	0.185471	0.185	0.000773178	0.0112181	0.001	0.238955	0.580093	3328	3855	4174	1.1	1.2	0.9
ENSG00000100664	EIF5	protein_coding	0.005	0.948255	0.98494	0.985	3.92239e-05	0.00102584	0	5.25902e-05	0.0013953	10390	10429	13154	1	1.2	0.8
ENSG00000100714	MTHFD1	protein_coding	0.615	8.19691e-06	0.000501682	0.001	0.000460681	0.00757529	0	0.341026	0.679866	935	1501	1358	1.5	1.4	1.1
ENSG00000100726	TELO2	protein_coding	-0.118	0.171148	0.494121	0.494	0.000439455	0.00731029	0	0.0310397	0.177978	582	491	373	0.9	0.7	1.2
ENSG00000100796	PPP4R3A	protein_coding	0.067	0.359307	0.691286	0.691	0.00338431	0.0346323	0.003	0.0447372	0.223936	2320	2481	2871	1	1.2	0.9
ENSG00000100804	PSMB5	protein_coding	0.23	0.0122266	0.105969	0.106	0.000315003	0.005619	0	0.272845	0.616541	2592	3178	3475	1.2	1.3	0.9
ENSG00000100823	APEX1	protein_coding	0.485	3.6673e-07	4.22852e-05	0	5.84434e-06	0.000207983	0	0.582722	0.84208	3443	4936	4749	1.4	1.3	1
ENSG00000100842	EFS	protein_coding	-0.073	0.159798	0.479246	0.479	0.00721332	0.0602064	0.007	5.09839e-05	0.00137101	75	49	162	1	1.6	0.4
ENSG00000100889	PCK2	protein_coding	0.084	0.263756	0.603071	0.603	6.59346e-13	1.92502e-10	0	1.3155e-09	1.38791e-07	10680	11539	17566	1.1	1.6	0.7
ENSG00000100906	NFKBIA	protein_coding	-0.045	0.536541	0.819369	0.819	0.000891682	0.0125063	0.001	0.00692842	0.0641125	2418	2306	1868	1	0.8	1.2
ENSG00000100908	EMC9	protein_coding	0.148	0.10071	0.374805	0.375	0.00249879	0.0276471	0.002	0.168156	0.480358	665	785	901	1.1	1.3	0.9
ENSG00000100934	SEC23A	protein_coding	-0.098	0.161848	0.482258	0.482	0.000907321	0.0126759	0.001	2.45556e-06	0.00010809	4684	4262	5855	0.9	1.2	0.7
ENSG00000100949	RABGGTA	protein_coding	-0.058	0.457363	0.765966	0.766	0.00433306	0.0412983	0.004	0.000332139	0.00628517	988	913	1335	1	1.3	0.7
ENSG00000100968	NFATC4	protein_coding	-0.055	0.398467	0.721656	0.722	3.97567e-05	0.00103599	0	0.00102032	0.0153649	222	187	95	1	0.5	1.7
ENSG00000100983	GSS	protein_coding	0.149	0.057423	0.275844	0.276	0.0047852	0.0444815	0.005	0.357736	0.693428	2303	2627	2800	1.1	1.2	1
ENSG00000101019	UQCC1	protein_coding	0.097	0.208204	0.542195	0.542	0.00507431	0.0467438	0.005	0.121727	0.403481	274	340	441	1.1	1.4	0.9
ENSG00000101104	PABPC1L	protein_coding	-0.855	1.91186e-13	8.81778e-11	0	0.00180987	0.021667	0.002	2.29111e-05	0.000725146	4449	2404	3432	0.6	0.8	0.7
ENSG00000101166	PRELID3B	protein_coding	0.126	0.0928914	0.360993	0.361	0.00109672	0.0147044	0.001	0.113755	0.388766	3540	3966	4414	1.1	1.2	0.9
ENSG00000101182	PSMA7	protein_coding	0.208	0.0100765	0.0938194	0.094	3.36701e-05	0.000908839	0	0.115878	0.392924	4366	5202	5790	1.2	1.3	0.9
ENSG00000101199	ARFGAP1	protein_coding	-0.268	0.00120889	0.0221298	0.022	0.0387294	0.193661	0.039	0.243189	0.585406	4213	3377	3659	0.8	0.9	0.9
ENSG00000101210	EEF1A2	protein_coding	0.18	0.015231	0.123659	0.124	6.06995e-08	4.15487e-06	0	0.00279802	0.0325964	25230	29327	35300	1.1	1.4	0.8
ENSG00000101220	C20orf27	protein_coding	0.427	0.000641381	0.0141586	0.014	2.57811e-05	0.000719981	0	0.427018	0.749532	589	839	910	1.3	1.5	1
ENSG00000101224	CDC25B	protein_coding	-0.072	0.366453	0.697043	0.697	3.24493e-05	0.000882546	0	0.00116362	0.0170736	719	647	440	1	0.6	1.4
ENSG00000101255	TRIB3	protein_coding	-0.024	0.713233	0.906514	0.907	2.34705e-05	0.000666208	0	4.37036e-06	0.000176617	12465	12201	15953	1	1.3	0.8
ENSG00000101294	HM13	protein_coding	0.036	0.618963	0.866174	0.866	0.00290185	0.0307738	0.003	0.0132151	0.100829	5097	5295	6409	1	1.2	0.9
ENSG00000101310	SEC23B	protein_coding	-0.058	0.381357	0.707593	0.708	0.00523823	0.0479144	0.005	0.000249076	0.00500874	8560	8130	10090	1	1.2	0.8
ENSG00000101333	PLCB4	protein_coding	-0.418	0.0103077	0.094924	0.095	0.586178	0.832734	0.586	0.00203226	0.0260983	284	173	315	0.7	1	0.6
ENSG00000101347	SAMHD1	protein_coding	0.306	0.00983978	0.092479	0.092	0.00226505	0.0258198	0.002	0.636887	0.867565	724	971	1023	1.2	1.3	1
ENSG00000101384	JAG1	protein_coding	1.834	6.05851e-47	1.56479e-43	0	0.943264	0.985419	0.943	3.40105e-47	6.95077e-44	2341	8446	2326	3.6	1	3.6
ENSG00000101412	E2F1	protein_coding	0.52	0.0023918	0.0364672	0.036	0.146733	0.435482	0.147	0.114254	0.389915	349	564	439	1.4	1.1	1.1
ENSG00000101444	AHCY	protein_coding	0.233	0.00150297	0.0261581	0.026	3.43094e-18	2.46791e-15	0	3.45763e-08	2.68831e-06	5884	7074	9733	1.2	1.6	0.7
ENSG00000101457	DNTTIP1	protein_coding	0.249	0.0245177	0.168058	0.168	0.00457327	0.0431142	0.005	0.556503	0.828442	541	703	754	1.2	1.3	1
ENSG00000101544	ADNP2	protein_coding	-0.326	0.0121115	0.105539	0.106	0.158744	0.454611	0.159	8.98351e-05	0.0021636	2044	1453	2470	0.8	1.1	0.6
ENSG00000101639	CEP192	protein_coding	0.308	0.0124653	0.107285	0.107	0.293341	0.614607	0.293	0.000444443	0.00799773	507	693	444	1.2	0.9	1.5
ENSG00000101745	ANKRD12	protein_coding	-0.277	0.00888174	0.086483	0.086	0.000543205	0.00859633	0.001	0.398777	0.729864	2008	1558	1436	0.8	0.8	1.1
ENSG00000101928	MOSPD1	protein_coding	-0.321	0.00753932	0.0782659	0.078	0.217725	0.530931	0.218	9.84682e-05	0.00233571	799	590	918	0.8	1.1	0.7
ENSG00000101966	XIAP	protein_coding	-0.151	0.0678486	0.303569	0.304	0.270735	0.591896	0.271	0.00346739	0.0383936	3920	3392	4276	0.9	1.1	0.8
ENSG00000102030	NAA10	protein_coding	0.072	0.367443	0.697202	0.697	0.00308329	0.0321782	0.003	0.0403852	0.210321	453	507	652	1.1	1.3	0.8
ENSG00000102054	RBBP7	protein_coding	0.307	0.00150537	0.0261647	0.026	0.888983	0.968033	0.889	0.00250842	0.030232	1614	2078	1632	1.2	1	1.2
ENSG00000102125	TAZ	protein_coding	-0.044	0.540594	0.820517	0.821	0.000947697	0.0130993	0.001	0.00744898	0.0676174	357	324	213	1	0.7	1.4
ENSG00000102158	MAGT1	protein_coding	-0.066	0.344216	0.67968	0.68	0.00139637	0.0178362	0.001	3.53299e-05	0.00101086	2666	2497	3322	1	1.2	0.8
ENSG00000102172	SMS	protein_coding	0.263	0.0185447	0.140626	0.141	0.377703	0.690185	0.378	0.00121989	0.0176912	3673	4800	3322	1.2	0.9	1.4
ENSG00000102225	CDK16	protein_coding	-0.017	0.842469	0.952487	0.952	0.0083636	0.0667687	0.008	0.0046577	0.0480065	1857	1828	2275	1	1.2	0.8
ENSG00000102309	PIN4	protein_coding	0.446	0.0007593	0.0159757	0.016	0.00293319	0.0309913	0.003	0.701503	0.897006	599	871	835	1.4	1.3	1
ENSG00000102317	RBM3	protein_coding	0.417	0.00122063	0.0222645	0.022	1.5259e-08	1.29169e-06	0	0.0152728	0.110741	601	856	1113	1.3	1.8	0.8
ENSG00000102401	ARMCX3	protein_coding	-0.059	0.432351	0.74507	0.745	0.0284814	0.159176	0.028	0.00296348	0.0340253	2237	2103	2656	1	1.1	0.8
ENSG00000102554	KLF5	protein_coding	-0.031	0.610953	0.863034	0.863	1.36911e-06	6.25768e-05	0	1.15989e-07	7.97758e-06	127	113	362	1	2.6	0.3
ENSG00000102580	DNAJC3	protein_coding	-0.025	0.69185	0.899025	0.899	8.37232e-11	1.37672e-08	0	5.86253e-12	1.0228e-09	7761	7583	11354	1	1.4	0.7
ENSG00000102763	VWA8	protein_coding	-0.224	0.0387075	0.221856	0.222	0.0386911	0.193588	0.039	3.77544e-05	0.00106532	955	732	1247	0.9	1.2	0.6
ENSG00000102780	DGKH	protein_coding	-0.999	4.89778e-10	1.265e-07	0	0.016494	0.109432	0.016	7.22189e-18	2.8699e-15	4342	2090	5747	0.5	1.2	0.4
ENSG00000102804	TSC22D1	protein_coding	0.438	7.85684e-06	0.00048547	0	0.22005	0.533837	0.22	1.25791e-08	1.08408e-06	11452	15981	10450	1.4	0.9	1.5
ENSG00000102870	ZNF629	protein_coding	0.521	0.00588211	0.0658816	0.066	0.00244154	0.027203	0.002	1.12132e-08	9.78142e-07	177	307	94	1.4	0.6	3
ENSG00000102878	HSF4	protein_coding	-0.412	0.00558126	0.0636156	0.064	4.98814e-12	1.08122e-09	0	3.68387e-05	0.00104566	465	313	169	0.8	0.4	1.7
ENSG00000102879	CORO1A	protein_coding	0.108	0.00850027			0.618839	0.850442	0.619	0.00162124	0.0220856	20	62	16	1.1	1	2.7
ENSG00000102893	PHKB	protein_coding	-0.348	3.96676e-05	0.00162625	0.002	0.72016	0.897858	0.72	0.000180398	0.00382336	4637	3552	4531	0.8	1	0.8
ENSG00000102898	NUTF2	protein_coding	0.268	0.00288328	0.0407828	0.041	0.00574484	0.0514947	0.006	0.828838	0.949196	2067	2580	2540	1.2	1.2	1
ENSG00000102901	CENPT	protein_coding	-0.074	0.306912	0.645089	0.645	7.74775e-05	0.00182302	0	0.00338042	0.0377225	535	450	268	0.9	0.5	1.5
ENSG00000102908	NFAT5	protein_coding	-0.547	0.000249044	0.00690161	0.007	0.271397	0.592223	0.271	0.0104428	0.085677	3236	2062	2827	0.7	0.9	0.8
ENSG00000102996	MMP15	protein_coding	-0.011	0.877259	0.962448	0.962	0.00231114	0.0260816	0.002	0.00384243	0.0414242	2175	2149	1722	1	0.8	1.2
ENSG00000103005	USB1	protein_coding	-0.155	0.0803559	0.33583	0.336	0.173206	0.475783	0.173	0.00192914	0.0251351	996	812	1167	0.9	1.1	0.7
ENSG00000103042	SLC38A7	protein_coding	-0.41	0.000966496	0.0188255	0.019	0.286187	0.608078	0.286	1.34802e-05	0.000460257	1427	1010	1593	0.8	1.1	0.7
ENSG00000103111	MON1B	protein_coding	-0.194	0.0174117	0.135537	0.136	0.00304382	0.0318799	0.003	9.88752e-08	7.00252e-06	2594	2194	3197	0.9	1.2	0.7
ENSG00000103168	TAF1C	protein_coding	-0.381	0.0012033	0.0221298	0.022	0.000392584	0.00667813	0	0.746939	0.918342	1224	888	860	0.8	0.7	1
ENSG00000103194	USP10	protein_coding	0.108	0.207753	0.542004	0.542	0.00827376	0.0663106	0.008	9.77302e-05	0.00232634	2541	2925	1890	1.1	0.8	1.5
ENSG00000103245	NARFL	protein_coding	-0.139	0.110677	0.394828	0.395	0.00234141	0.0263445	0.002	0.146142	0.446784	1223	1048	910	0.9	0.8	1.1
ENSG00000103249	CLCN7	protein_coding	-0.291	0.00760177	0.0786613	0.079	0.0005426	0.00859633	0.001	0.42585	0.748062	2096	1603	1480	0.8	0.7	1.1
ENSG00000103254	FAM173A	protein_coding	0.311	0.00677989	0.0728001	0.073	0.00167165	0.0204714	0.002	0.66282	0.8806	677	898	941	1.2	1.3	1
ENSG00000103257	SLC7A5	protein_coding	-0.078	0.300323	0.638544	0.639	0.0337604	0.177957	0.034	0.00164136	0.022236	2010	1856	2364	0.9	1.1	0.8
ENSG00000103260	METRN	protein_coding	0.08	0.316699	0.653101	0.653	0.00132904	0.01716	0.001	0.0274991	0.163813	2471	2706	3306	1.1	1.3	0.9
ENSG00000103266	STUB1	protein_coding	0.091	0.25273	0.591475	0.591	0.00407327	0.0395065	0.004	0.0844923	0.32918	2592	2858	3315	1.1	1.2	0.9
ENSG00000103269	RHBDL1	protein_coding	-0.269	0.0253067	0.171554	0.172	2.82711e-07	1.55557e-05	0	0.00344434	0.0381874	266	173	96	0.8	0.4	1.5
ENSG00000103335	PIEZO1	protein_coding	-0.071	0.333801	0.670406	0.67	0.000525726	0.00839401	0.001	0.0126335	0.0978535	7073	6631	5611	1	0.8	1.2
ENSG00000103353	UBFD1	protein_coding	-0.122	0.0981954	0.369599	0.37	0.00712552	0.0596825	0.007	1.42469e-05	0.000482975	5065	4535	6061	0.9	1.2	0.8
ENSG00000103356	EARS2	protein_coding	0.099	0.228227	0.566358	0.566	0.000238196	0.0045454	0	0.0137748	0.104158	1061	1188	1501	1.1	1.4	0.8
ENSG00000103363	TCEB2	protein_coding	0.327	0.00246984	0.037131	0.037	3.61077e-05	0.00096065	0	0.270138	0.613525	2909	3842	4254	1.3	1.4	0.9
ENSG00000103429	BFAR	protein_coding	0.325	0.00451138	0.0551637	0.055	9.71191e-05	0.00220838	0	0.288179	0.633675	649	867	965	1.3	1.4	0.9
ENSG00000103550	KNOP1	protein_coding	0.297	0.0111165	0.0996506	0.1	0.293648	0.614886	0.294	0.000350907	0.00659668	689	918	611	1.2	0.9	1.4
ENSG00000103855	CD276	protein_coding	0.544	3.28669e-08	4.87866e-06	0	0.142269	0.427853	0.142	5.13987e-05	0.00137441	3487	5205	3880	1.5	1.1	1.3
ENSG00000103876	FAH	protein_coding	0.34	0.00876203	0.0861216	0.086	0.000539091	0.00857868	0.001	0.401928	0.732016	419	585	650	1.3	1.4	0.9
ENSG00000103966	EHD4	protein_coding	0.054	0.487879	0.787654	0.788	0.00142855	0.0181178	0.001	0.0130364	0.0997609	676	725	931	1	1.3	0.8
ENSG00000104067	TJP1	protein_coding	0.232	0.00914318	0.0881156	0.088	0.37099	0.684825	0.371	0.000471153	0.00837306	5990	7316	5593	1.2	1	1.3
ENSG00000104081	BMF	protein_coding	0.103	0.172494	0.495902	0.496	0.0324198	0.173382	0.032	0.000468529	0.00834865	413	535	275	1.1	0.8	1.7
ENSG00000104131	EIF3J	protein_coding	0.309	0.00292518	0.041285	0.041	0.0967047	0.343034	0.097	0.189122	0.511936	1296	1687	1502	1.2	1.1	1.1
ENSG00000104325	DECR1	protein_coding	0.319	0.00373726	0.0487013	0.049	0.00354436	0.0358091	0.004	0.98444	0.994593	845	1115	1118	1.2	1.3	1
ENSG00000104331	IMPAD1	protein_coding	-0.051	0.451997	0.761525	0.762	0.0176257	0.114081	0.018	0.00180165	0.0237798	5842	5565	6810	1	1.1	0.8
ENSG00000104408	EIF3E	protein_coding	0.195	0.0129363	0.10994	0.11	3.3403e-05	0.000903334	0	0.0964783	0.35564	6060	7137	7962	1.1	1.3	0.9
ENSG00000104413	ESRP1	protein_coding	-0.126	0.111794	0.397498	0.397	0.000238295	0.0045454	0	1.45605e-07	9.82559e-06	4594	4069	6083	0.9	1.3	0.7
ENSG00000104419	NDRG1	protein_coding	0.02	0.705881	0.903683	0.904	0.00030681	0.00552104	0	6.7065e-05	0.00170154	50773	51866	41411	1	0.8	1.2
ENSG00000104450	SPAG1	protein_coding	-0.116	0.173763	0.497447	0.497	0.083954	0.314822	0.084	0.0021942	0.0276079	390	323	495	0.9	1.1	0.7
ENSG00000104522	TSTA3	protein_coding	0.063	0.419854	0.734688	0.735	0.00235722	0.0264489	0.002	0.0257089	0.156856	1146	1233	1510	1	1.3	0.9
ENSG00000104635	SLC39A14	protein_coding	-0.094	0.151399	0.466292	0.466	5.25377e-06	0.000189321	0	2.22116e-09	2.19144e-07	5683	5213	7468	0.9	1.3	0.7
ENSG00000104660	LEPROTL1	protein_coding	0.173	0.0576456	0.275925	0.276	5.01849e-06	0.000183071	0	0.00750024	0.0679104	819	977	1252	1.1	1.5	0.8
ENSG00000104687	GSR	protein_coding	-0.185	0.0188683	0.142162	0.142	0.0621223	0.263001	0.062	2.63655e-05	0.000807676	2876	2454	3261	0.9	1.1	0.8
ENSG00000104723	TUSC3	protein_coding	0.174	0.0647763	0.294598	0.295	0.258074	0.576876	0.258	0.00299651	0.0343494	1183	1430	1052	1.1	0.9	1.3
ENSG00000104755	ADAM2	protein_coding	-0.053	0.381521	0.707701	0.708	0.00109645	0.0147044	0.001	0.0167803	0.118149	163	134	77	1	0.6	1.3
ENSG00000104774	MAN2B1	protein_coding	-0.203	0.0105771	0.0967372	0.097	0.0377626	0.19076	0.038	3.74015e-06	0.000153314	4278	3608	4911	0.9	1.1	0.8
ENSG00000104814	MAP4K1	protein_coding	-0.1	0.116027	0.405192	0.405	0.000435675	0.00725583	0	0.0512656	0.244958	185	125	77	0.9	0.5	1.2
ENSG00000104885	DOT1L	protein_coding	-0.111	0.125778	0.422985	0.423	0.0232145	0.137788	0.023	0.000151061	0.00327932	3329	3010	3864	0.9	1.1	0.8
ENSG00000104889	RNASEH2A	protein_coding	0.44	0.000697333	0.0150884	0.015	0.0705807	0.28395	0.071	0.115306	0.391789	569	822	693	1.4	1.1	1.1
ENSG00000104904	OAZ1	protein_coding	0.156	0.0291725	0.185949	0.186	3.77481e-06	0.000144391	0	0.0146357	0.10776	16946	19284	22288	1.1	1.3	0.9
ENSG00000104967	NOVA2	protein_coding	2.019	0.00213674			0.00254236	0.0280424	0.003	0.988463	0.99479	7	47	46	4.1	3.8	1
ENSG00000104979	C19orf53	protein_coding	0.017	0.828852	0.948869	0.949	0.0014613	0.0184188	0.001	0.00305419	0.0348987	1729	1769	2439	1	1.3	0.8
ENSG00000104980	TIMM44	protein_coding	0.028	0.751748	0.923611	0.924	0.000692905	0.010315	0.001	0.00214907	0.0271355	2122	2170	2708	1	1.2	0.8
ENSG00000105011	ASF1B	protein_coding	0.803	5.8568e-05	0.00219231	0.002	0.0119083	0.0868193	0.012	0.135352	0.427074	230	438	345	1.7	1.3	1.1
ENSG00000105088	OLFM2	protein_coding	0.702	0.000321546	0.00847437	0.008	0.021322	0.129856	0.021	4.55652e-09	4.26049e-07	420	756	286	1.6	0.8	2.5
ENSG00000105185	PDCD5	protein_coding	0.151	0.0826875	0.340614	0.341	0.00305147	0.0319344	0.003	0.220675	0.554147	1123	1309	1458	1.1	1.2	0.9
ENSG00000105193	RPS16	protein_coding	0.176	0.0144153	0.118724	0.119	2.13933e-06	9.08166e-05	0	0.0219051	0.141055	12054	13940	15973	1.1	1.3	0.9
ENSG00000105202	FBL	protein_coding	0.35	9.28006e-05	0.00312905	0.003	9.16204e-10	1.04858e-07	0	0.0268104	0.160885	2266	2971	3460	1.3	1.5	0.9
ENSG00000105204	DYRK1B	protein_coding	-0.082	0.29885	0.6371	0.637	0.0691941	0.280571	0.069	0.00438702	0.0456442	1846	1686	2159	0.9	1.1	0.8
ENSG00000105223	PLD3	protein_coding	-0.005	0.904448	0.971265	0.971	0.00022344	0.00431965	0	0.000141323	0.00309677	5363	5323	6750	1	1.2	0.8
ENSG00000105258	POLR2I	protein_coding	0.392	0.00241192	0.0365582	0.037	0.000239858	0.00456304	0	0.524813	0.809018	798	1125	1210	1.3	1.4	1
ENSG00000105281	SLC1A5	protein_coding	-0.078	0.322566	0.658593	0.659	0.064556	0.269258	0.065	0.00457028	0.0473996	6800	6203	8072	0.9	1.1	0.8
ENSG00000105290	APLP1	protein_coding	-0.206	0.0122524	0.10605	0.106	0.00224088	0.0256054	0.002	0.583029	0.84208	3235	2722	2621	0.9	0.8	1
ENSG00000105329	TGFB1	protein_coding	-0.262	0.0274754	0.179745	0.18	2.24065e-05	0.00063854	0	0.0425339	0.216777	534	385	282	0.8	0.6	1.2
ENSG00000105364	MRPL4	protein_coding	0.11	0.18892	0.518748	0.519	0.00146823	0.0184574	0.001	0.0625372	0.275279	1032	1171	1404	1.1	1.3	0.9
ENSG00000105372	RPS19	protein_coding	0.256	0.00264431	0.0383305	0.038	8.18279e-06	0.000282048	0	0.146467	0.446961	4022	4959	5488	1.2	1.3	0.9
ENSG00000105379	ETFB	protein_coding	0.18	0.0368614	0.215886	0.216	1.21822e-08	1.04358e-06	0	0.000313564	0.00601344	2291	2690	3547	1.1	1.5	0.8
ENSG00000105397	TYK2	protein_coding	-0.223	0.0145265	0.119335	0.119	0.0010347	0.014044	0.001	0.406261	0.734269	1694	1388	1297	0.9	0.8	1.1
ENSG00000105518	TMEM205	protein_coding	0.065	0.412181	0.731369	0.731	0.000339071	0.00591904	0	0.00585258	0.0571126	1860	1975	2419	1	1.3	0.8
ENSG00000105550	FGF21	protein_coding	-0.055	0.248876	0.587936	0.588	0.0094365	0.0728934	0.009	0.000198842	0.00412265	50	34	111	1	1.5	0.4
ENSG00000105607	GCDH	protein_coding	0.249	0.0241874	0.166768	0.167	0.000239486	0.00456204	0	0.15842	0.465936	406	529	622	1.2	1.4	0.9
ENSG00000105612	DNASE2	protein_coding	0.098	0.201397	0.534574	0.535	0.000734592	0.0107785	0.001	0.0363457	0.19636	1804	1999	2365	1.1	1.3	0.9
ENSG00000105640	RPL18A	protein_coding	0.127	0.0582139	0.278148	0.278	4.1928e-12	9.52098e-10	0	4.78378e-07	2.80479e-05	23653	26322	34970	1.1	1.5	0.8
ENSG00000105642	KCNN1	protein_coding	-0.114	0.0263291	0.176148	0.176	0.00136024	0.0174369	0.001	0.322107	0.663189	172	80	57	0.9	0.4	1
ENSG00000105655	ISYNA1	protein_coding	0.133	0.128115	0.425973	0.426	0.00117736	0.0155813	0.001	0.0856707	0.331424	276	348	450	1.1	1.5	0.9
ENSG00000105669	COPE	protein_coding	0.067	0.365143	0.695814	0.696	2.05043e-05	0.000599867	0	0.000806985	0.0126726	5358	5736	7391	1	1.3	0.8
ENSG00000105677	TMEM147	protein_coding	0.307	0.00193358	0.0318499	0.032	1.9288e-07	1.10374e-05	0	0.0355595	0.193618	1139	1471	1749	1.2	1.5	0.9
ENSG00000105696	TMEM59L	protein_coding	-0.048	0.529373	0.815377	0.815	0.00234239	0.0263445	0.002	0.0163624	0.116083	723	667	483	1	0.7	1.3
ENSG00000105792	CFAP69	protein_coding	0.151	0.05166	0.260297	0.26	0.000504531	0.00815573	0.001	6.46823e-08	4.74536e-06	269	424	118	1.1	0.5	3.3
ENSG00000105879	CBLL1	protein_coding	-0.518	7.50941e-05	0.00263523	0.003	0.0316454	0.17058	0.032	0.0722112	0.297882	1570	1042	1257	0.7	0.9	0.9
ENSG00000105928	DFNA5	protein_coding	0.03	0.529345	0.815377	0.815	0.0227886	0.136294	0.023	0.00395592	0.0421395	86	104	42	1	0.9	1.8
ENSG00000105968	H2AFV	protein_coding	0.196	0.0285673	0.184367	0.184	0.4767	0.767875	0.477	0.00382024	0.041247	2085	2502	1964	1.1	1	1.2
ENSG00000106012	IQCE	protein_coding	-0.43	0.000668251	0.0146268	0.015	0.0377257	0.190716	0.038	0.188162	0.510781	1383	965	1110	0.7	0.9	0.9
ENSG00000106025	TSPAN12	protein_coding	-1.085	0.00104371	0.0199092	0.02	0.0741562	0.292656	0.074	6.52691e-07	3.60517e-05	88	33	147	0.5	1.1	0.3
ENSG00000106070	GRB10	protein_coding	-0.324	8.19105e-05	0.00281328	0.003	0.00835039	0.0667006	0.008	5.26724e-11	7.38756e-09	5502	4286	6500	0.8	1.2	0.7
ENSG00000106105	GARS	protein_coding	0.02	0.769647	0.928336	0.928	1.21972e-07	7.42522e-06	0	5.93146e-07	3.35397e-05	12581	12789	16935	1	1.3	0.8
ENSG00000106153	CHCHD2	protein_coding	0.242	0.00213138	0.0341074	0.034	5.88156e-07	2.95234e-05	0	0.054531	0.253863	7528	9143	10325	1.2	1.3	0.9
ENSG00000106211	HSPB1	protein_coding	0.653	2.54524e-15	1.72996e-12	0	9.26222e-06	0.000310317	0	0.000518088	0.0090014	4263	6794	5540	1.6	1.3	1.2
ENSG00000106244	PDAP1	protein_coding	0.153	0.0380283	0.219601	0.22	0.000128993	0.00272984	0	0.0798363	0.31779	3776	4312	4823	1.1	1.2	0.9
ENSG00000106245	BUD31	protein_coding	0.1	0.194851	0.526205	0.526	0.00147471	0.0185225	0.001	0.0600826	0.268691	2786	3075	3552	1.1	1.2	0.9
ENSG00000106268	NUDT1	protein_coding	0.435	0.00666226	0.0722606	0.072	0.000138513	0.00289136	0	0.272217	0.615901	169	264	315	1.4	1.7	0.9
ENSG00000106333	PCOLCE	protein_coding	0.082	0.194428	0.525406	0.525	0.101075	0.351392	0.101	0.00357255	0.0394663	131	179	88	1.1	0.9	1.6
ENSG00000106367	AP1S1	protein_coding	0.047	0.534174	0.817337	0.817	0.00394295	0.0387469	0.004	0.0238611	0.149263	4117	4374	5453	1	1.3	0.8
ENSG00000106459	NRF1	protein_coding	0.047	0.540879	0.820517	0.821	6.12266e-07	3.05194e-05	0	1.34296e-05	0.000460257	840	890	1346	1	1.5	0.7
ENSG00000106462	EZH2	protein_coding	-0.159	0.0760398	0.324835	0.325	0.222913	0.537431	0.223	0.00284948	0.0330882	1316	1111	1478	0.9	1.1	0.8
ENSG00000106483	SFRP4	protein_coding	2.424	1.94586e-06	0.000163174	0	0.199767	0.51006	0.2	3.93314e-09	3.75117e-07	22	139	13	5.4	1	9.7
ENSG00000106484	MEST	protein_coding	2.89	7.17422e-05	0.00255933	0.003	0.850672	0.953645	0.851	8.94542e-05	0.00215806	9	96	12	7.4	1	6.5
ENSG00000106537	TSPAN13	protein_coding	-0.036	0.636262	0.875091	0.875	0.00227232	0.0258509	0.002	0.000427659	0.00772487	4280	4069	5914	1	1.3	0.7
ENSG00000106588	PSMA2	protein_coding	0.302	0.00103023	0.0197103	0.02	0.0555695	0.244232	0.056	0.172463	0.487695	1773	2256	2041	1.2	1.1	1.1
ENSG00000106628	POLD2	protein_coding	0.123	0.0834736	0.342215	0.342	4.5943e-06	0.000169835	0	0.0043426	0.0452808	3726	4149	4951	1.1	1.3	0.9
ENSG00000106636	YKT6	protein_coding	-0.031	0.670483	0.888246	0.888	0.000514841	0.00827564	0.001	9.8612e-05	0.00233571	3823	3701	4969	1	1.3	0.8
ENSG00000106638	TBL2	protein_coding	0.007	0.927006	0.979478	0.979	0.000434385	0.00724279	0	0.000631478	0.0105046	1056	1067	1515	1	1.4	0.7
ENSG00000106682	EIF4H	protein_coding	0.08	0.207969	0.542043	0.542	2.10276e-05	0.000611169	0	0.00277811	0.0324703	7807	8394	9967	1.1	1.3	0.9
ENSG00000106771	TMEM245	protein_coding	-0.109	0.173095	0.496713	0.497	0.00130249	0.0168934	0.001	0.0635197	0.277639	3534	3157	2703	0.9	0.8	1.1
ENSG00000106772	PRUNE2	protein_coding	0.292	0.000367947	0.00924448	0.009	0.000156484	0.00317397	0	2.25155e-13	4.88041e-11	11940	15097	9303	1.2	0.8	1.6
ENSG00000106799	TGFBR1	protein_coding	-0.213	0.0306471	0.192411	0.192	0.412198	0.7201	0.412	0.002931	0.0337336	1462	1180	1584	0.9	1.1	0.8
ENSG00000107036	RIC1	protein_coding	-0.49	2.16752e-05	0.00102909	0.001	0.532228	0.800132	0.532	1.2014e-06	6.05184e-05	1610	1102	1702	0.7	1	0.7
ENSG00000107185	RGP1	protein_coding	-0.187	0.0175995	0.136093	0.136	0.13139	0.408801	0.131	0.00010702	0.00248947	3703	3159	4094	0.9	1.1	0.8
ENSG00000107223	EDF1	protein_coding	0.167	0.0523804	0.262786	0.263	0.00132068	0.0170674	0.001	0.203764	0.533753	6141	7202	7996	1.1	1.3	0.9
ENSG00000107331	ABCA2	protein_coding	-0.085	0.293226	0.631772	0.632	0.00377571	0.0375889	0.004	0.0652642	0.281735	6559	5852	4787	0.9	0.8	1.1
ENSG00000107438	PDLIM1	protein_coding	0.111	0.186452	0.515377	0.515	0.000579343	0.0090284	0.001	0.0346912	0.190078	672	767	945	1.1	1.3	0.9
ENSG00000107581	EIF3A	protein_coding	0.199	0.00842617	0.0842878	0.084	0.00128969	0.0168134	0.001	0.559229	0.829909	6578	7751	8038	1.1	1.2	1
ENSG00000107796	ACTA2	protein_coding	1.201	5.3955e-07	5.61915e-05	0	0.00185811	0.0221657	0.002	0.0562178	0.258685	116	290	207	2.3	1.5	1.2
ENSG00000107798	LIPA	protein_coding	-0.16	0.0703081	0.310538	0.311	0.0176035	0.114065	0.018	3.0348e-05	0.000914018	1500	1278	1847	0.9	1.2	0.7
ENSG00000107819	SFXN3	protein_coding	0.029	0.706927	0.903807	0.904	0.00204331	0.0239996	0.002	0.00054561	0.00935216	2130	2236	1435	1	0.7	1.5
ENSG00000107833	NPM3	protein_coding	0.391	0.00401465	0.051281	0.051	1.50778e-06	6.82604e-05	0	0.0537006	0.251552	338	485	615	1.3	1.7	0.9
ENSG00000107862	GBF1	protein_coding	-0.132	0.0599082	0.283285	0.283	0.0791782	0.30507	0.079	0.000284433	0.00553618	4778	4262	5314	0.9	1.1	0.8
ENSG00000107863	ARHGAP21	protein_coding	-0.873	1.03433e-06	9.40661e-05	0	0.403918	0.712597	0.404	5.29731e-05	0.0014008	1047	541	936	0.5	0.9	0.6
ENSG00000107874	CUEDC2	protein_coding	0.425	4.99854e-05	0.00193847	0.002	0.00181934	0.0217622	0.002	0.350757	0.687993	1447	2011	1865	1.3	1.2	1.1
ENSG00000107937	GTPBP4	protein_coding	0.065	0.395914	0.720266	0.72	0.000694995	0.0103353	0.001	0.0110125	0.088796	341	383	548	1	1.5	0.8
ENSG00000108021	FAM208B	protein_coding	-0.223	0.0299005	0.189374	0.189	0.389028	0.700494	0.389	0.00245372	0.0298555	2217	1761	2429	0.9	1.1	0.8
ENSG00000108106	UBE2S	protein_coding	0.377	0.000175332	0.00531511	0.005	0.146713	0.435482	0.147	0.0217649	0.140446	1992	2680	2236	1.3	1.1	1.2
ENSG00000108107	RPL28	protein_coding	0.178	0.0264482	0.176251	0.176	1.20167e-07	7.34661e-06	0	0.00211979	0.0268607	12929	15105	18736	1.1	1.4	0.8
ENSG00000108179	PPIF	protein_coding	0.309	0.00317798	0.0436771	0.044	0.0104685	0.0784792	0.01	0.700514	0.896703	1253	1633	1578	1.2	1.2	1
ENSG00000108219	TSPAN14	protein_coding	0.286	0.00262911	0.0382346	0.038	0.847583	0.952765	0.848	0.00509078	0.0512645	1801	2288	1829	1.2	1	1.2
ENSG00000108256	NUFIP2	protein_coding	-0.089	0.241918	0.58186	0.582	0.000645991	0.00981056	0.001	4.75116e-06	0.000188806	2810	2569	3649	0.9	1.3	0.7
ENSG00000108298	RPL19	protein_coding	0.297	7.37486e-05	0.00260216	0.003	1.0799e-13	3.86227e-11	0	0.000528684	0.00913449	16608	20802	25325	1.2	1.5	0.8
ENSG00000108433	GOSR2	protein_coding	0.002	0.980674	0.99444	0.994	0.000299517	0.0054034	0	0.000346251	0.00651773	916	918	1299	1	1.4	0.7
ENSG00000108443	RPS6KB1	protein_coding	0.019	0.813731	0.942437	0.942	0.000697381	0.0103519	0.001	0.00162562	0.0220856	1294	1334	1980	1	1.4	0.7
ENSG00000108465	CDK5RAP3	protein_coding	-0.236	0.00406936	0.0518143	0.052	2.12876e-06	9.08166e-05	0	0.0614529	0.272857	3277	2704	2383	0.8	0.7	1.1
ENSG00000108518	PFN1	protein_coding	0.084	0.252838	0.591475	0.591	0.000152122	0.0031134	0	0.00820285	0.0720823	11625	12533	14917	1.1	1.3	0.9
ENSG00000108528	SLC25A11	protein_coding	0.143	0.0726955	0.316145	0.316	0.000858004	0.0121117	0.001	0.124885	0.409116	1811	2069	2316	1.1	1.2	0.9
ENSG00000108561	C1QBP	protein_coding	0.293	0.000466652	0.0110982	0.011	5.70961e-09	5.33867e-07	0	0.0201579	0.133447	3522	4436	5170	1.2	1.4	0.9
ENSG00000108582	CPD	protein_coding	-0.33	0.0004773	0.0112891	0.011	0.395132	0.705977	0.395	1.46315e-05	0.000492107	4323	3320	4610	0.8	1	0.7
ENSG00000108669	CYTH1	protein_coding	0.001	0.990442	0.997277	0.997	0.000453056	0.00747569	0	0.000446183	0.00801896	1664	1667	1227	1	0.8	1.3
ENSG00000108799	EZH1	protein_coding	-0.097	0.244086	0.584002	0.584	0.00381513	0.0378056	0.004	0.0854165	0.330888	876	760	617	0.9	0.8	1.1
ENSG00000108821	COL1A1	protein_coding	-0.551	2.41458e-06	0.000187842	0	0.0726988	0.289046	0.073	0.00380917	0.0412209	1381	909	1178	0.7	0.9	0.8
ENSG00000108829	LRRC59	protein_coding	0.017	0.813923	0.942437	0.942	2.11784e-06	9.08166e-05	0	6.73424e-06	0.000254868	4889	4983	7193	1	1.4	0.7
ENSG00000108953	YWHAE	protein_coding	0.19	0.0057051	0.0645146	0.065	0.000540539	0.00858263	0.001	0.48633	0.787041	19661	22834	23710	1.1	1.2	1
ENSG00000108960	MMD	protein_coding	-0.171	0.0780883	0.330125	0.33	0.0382754	0.192537	0.038	0.000139148	0.00308151	394	312	515	0.9	1.2	0.6
ENSG00000109046	WSB1	protein_coding	-0.497	1.65026e-09	3.73885e-07	0	3.36393e-09	3.38904e-07	0	0.917572	0.978093	6569	4569	4598	0.7	0.7	1
ENSG00000109084	TMEM97	protein_coding	0.59	0.000731504	0.0155064	0.016	0.00570988	0.0513423	0.006	0.541944	0.818297	259	426	390	1.5	1.3	1
ENSG00000109171	SLAIN2	protein_coding	-0.151	0.0675315	0.303234	0.303	0.151659	0.443778	0.152	0.00115204	0.0169909	2586	2244	2890	0.9	1.1	0.8
ENSG00000109182	CWH43	protein_coding	0.005	0.916238	0.975346	0.975	0.000840962	0.011959	0.001	0.00128312	0.0184672	55	57	140	1	2.1	0.5
ENSG00000109255	NMU	protein_coding	0.059	0.163978	0.486399	0.486	0.053887	0.239635	0.054	0.000970337	0.014752	46	76	22	1	0.9	2.6
ENSG00000109265	KIAA1211	protein_coding	0.179	0.0632914	0.291379	0.291	0.106321	0.362815	0.106	0.000551414	0.00943605	694	853	579	1.1	0.9	1.4
ENSG00000109270	LAMTOR3	protein_coding	0.146	0.102066	0.377349	0.377	0.149932	0.440528	0.15	0.00217828	0.0274318	890	1049	770	1.1	0.9	1.3
ENSG00000109390	NDUFC1	protein_coding	0.301	0.00752332	0.0781945	0.078	0.000737002	0.0107918	0.001	0.482804	0.784929	832	1096	1179	1.2	1.3	1
ENSG00000109472	CPE	protein_coding	-0.17	0.056734	0.273935	0.274	0.0661004	0.272752	0.066	0.000196993	0.0040962	1180	995	1388	0.9	1.1	0.7
ENSG00000109475	RPL34	protein_coding	0.321	2.3519e-05	0.00106945	0.001	0.000106857	0.00237008	0	0.723308	0.907547	7323	9333	9147	1.2	1.2	1
ENSG00000109501	WFS1	protein_coding	-0.082	0.233158	0.572651	0.573	2.23279e-07	1.26755e-05	0	2.1173e-10	2.54539e-08	2783	2568	3931	0.9	1.4	0.7
ENSG00000109519	GRPEL1	protein_coding	0.253	0.0062393	0.0686908	0.069	0.00345681	0.0351479	0.003	0.84926	0.955274	1877	2332	2368	1.2	1.2	1
ENSG00000109572	CLCN3	protein_coding	-0.274	0.000261029	0.00721827	0.007	0.179465	0.485611	0.179	6.19925e-07	3.47576e-05	7162	5786	7746	0.8	1.1	0.8
ENSG00000109576	AADAT	protein_coding	-0.155	0.0978243	0.368883	0.369	0.0101547	0.0767423	0.01	2.43167e-05	0.000759552	1286	1051	1755	0.9	1.3	0.6
ENSG00000109606	DHX15	protein_coding	0.19	0.0206093	0.150112	0.15	0.516681	0.791537	0.517	0.00313852	0.0354657	2277	2689	2172	1.1	1	1.2
ENSG00000109762	SNX25	protein_coding	-0.008	0.894861	0.968183	0.968	0.00469892	0.0439365	0.005	0.0071779	0.0656421	1082	1068	808	1	0.8	1.2
ENSG00000109971	HSPA8	protein_coding	0.565	4.14191e-11	1.33722e-08	0	9.04119e-06	0.000307229	0	0.0310241	0.177959	11714	17623	15422	1.5	1.3	1.1
ENSG00000110048	OSBP	protein_coding	0	0.998867	0.999689	1	8.71632e-07	4.25583e-05	0	8.96936e-07	4.7701e-05	6188	6188	8282	1	1.3	0.8
ENSG00000110092	CCND1	protein_coding	0.245	0.00281408	0.0401559	0.04	0.0214231	0.13013	0.021	0.494918	0.790564	8435	10300	9840	1.2	1.1	1
ENSG00000110104	CCDC86	protein_coding	0.493	0.000432882	0.0104882	0.01	0.0143232	0.0989416	0.014	0.287315	0.633039	473	711	629	1.4	1.2	1.1
ENSG00000110108	TMEM109	protein_coding	0.394	0.00158883	0.0272847	0.027	0.267656	0.58832	0.268	0.0410305	0.21229	1087	1521	1223	1.3	1.1	1.2
ENSG00000110171	TRIM3	protein_coding	-0.251	0.0290543	0.185471	0.185	0.000265757	0.00493756	0	0.142447	0.440995	537	393	319	0.8	0.6	1.1
ENSG00000110422	HIPK3	protein_coding	-0.434	1.5167e-05	0.000792983	0.001	0.0844351	0.316129	0.084	0.0094875	0.0798871	2862	2052	2508	0.7	0.9	0.8
ENSG00000110492	MDK	protein_coding	1.676	1.00721e-36	1.85816e-33	0	1.23201e-06	5.72246e-05	0	5.15483e-15	1.4749e-12	576	1869	911	3.2	1.5	2
ENSG00000110651	CD81	protein_coding	0.237	0.00460541	0.0558619	0.056	0.000103774	0.00232694	0	0.295223	0.638566	5579	6769	7271	1.2	1.3	0.9
ENSG00000110700	RPS13	protein_coding	0.216	0.00676148	0.0728001	0.073	1.18198e-06	5.54405e-05	0	0.0316264	0.179828	8375	9965	11440	1.2	1.3	0.9
ENSG00000110717	NDUFS8	protein_coding	0.186	0.0341916	0.206139	0.206	0.000727999	0.0107258	0.001	0.207867	0.537844	1747	2082	2311	1.1	1.3	0.9
ENSG00000110719	TCIRG1	protein_coding	-0.187	0.0524392	0.262786	0.263	2.57732e-05	0.000719981	0	0.0231638	0.146305	909	742	582	0.9	0.7	1.2
ENSG00000110721	CHKA	protein_coding	0.074	0.355665	0.689278	0.689	0.0493429	0.22727	0.049	0.00402354	0.042606	1112	1214	921	1.1	0.9	1.3
ENSG00000110906	KCTD10	protein_coding	-0.198	0.0331007	0.202087	0.202	0.0039948	0.0391168	0.004	0.44948	0.763326	1302	1075	1004	0.9	0.8	1
ENSG00000110925	CSRNP2	protein_coding	-0.19	0.0290797	0.185541	0.186	0.0494764	0.227738	0.049	3.52237e-05	0.00101086	1727	1448	2023	0.9	1.1	0.7
ENSG00000110955	ATP5B	protein_coding	0.218	0.00143771	0.025236	0.025	2.0085e-15	9.57785e-13	0	2.01567e-06	9.21283e-05	20052	23762	30601	1.2	1.5	0.8
ENSG00000110958	PTGES3	protein_coding	0.34	1.2091e-05	0.000673033	0.001	0.00713217	0.0597032	0.007	0.0924944	0.346303	7204	9293	8426	1.3	1.1	1.1
ENSG00000111052	LIN7A	protein_coding	0.037	0.318035			0.031757	0.170988	0.032	0.00190378	0.024918	37	57	14	1	0.9	2.7
ENSG00000111057	KRT18	protein_coding	0.314	7.83745e-05	0.00272638	0.003	8.90992e-05	0.00204599	0	0.975984	0.992531	8476	10778	10759	1.2	1.2	1
ENSG00000111224	PARP11	protein_coding	-0.188	0.0598794	0.283254	0.283	0.118728	0.386115	0.119	0.000620596	0.0103597	517	411	625	0.9	1.1	0.7
ENSG00000111249	CUX2	protein_coding	0.036	0.415837	0.733848	0.734	0.000429531	0.00718699	0	2.08651e-05	0.000667775	60	79	16	1	0.3	4
ENSG00000111252	SH2B3	protein_coding	-0.101	0.227089	0.564165	0.564	0.0542657	0.240628	0.054	0.00177731	0.0236303	481	416	603	0.9	1.2	0.7
ENSG00000111275	ALDH2	protein_coding	0.344	0.000206754	0.00602715	0.006	1.47333e-05	0.000458941	0	0.533718	0.814961	1741	2282	2388	1.3	1.3	1
ENSG00000111321	LTBR	protein_coding	0.246	0.0060511	0.0673992	0.067	0.00133777	0.0172261	0.001	0.645883	0.872286	1735	2137	2214	1.2	1.2	1
ENSG00000111371	SLC38A1	protein_coding	0.01	0.873794	0.961601	0.962	2.21885e-05	0.00063359	0	4.53184e-05	0.00125401	7925	8001	10225	1	1.3	0.8
ENSG00000111450	STX2	protein_coding	-0.565	0.000623012	0.0139438	0.014	0.0304395	0.166463	0.03	0.207955	0.537974	496	307	367	0.7	0.8	0.9
ENSG00000111452	ADGRD1	protein_coding	0.021	0.687761	0.89763	0.898	3.55651e-06	0.000137142	0	5.58465e-07	3.20859e-05	111	123	31	1	0.3	3.5
ENSG00000111674	ENO2	protein_coding	-0.065	0.419361	0.734422	0.734	4.66072e-13	1.4817e-10	0	1.32434e-10	1.73816e-08	5542	5130	2759	1	0.5	1.8
ENSG00000111711	GOLT1B	protein_coding	-0.205	0.0257108	0.173357	0.173	0.113286	0.37665	0.113	0.000141352	0.00309677	1712	1413	1959	0.9	1.1	0.7
ENSG00000111716	LDHB	protein_coding	0.405	3.17801e-07	3.73098e-05	0	5.15883e-07	2.6808e-05	0	0.927384	0.980297	6872	9268	9219	1.3	1.3	1
ENSG00000111731	C2CD5	protein_coding	-0.112	0.19041	0.520299	0.52	0.00269457	0.0293368	0.003	0.0899833	0.340436	681	576	464	0.9	0.7	1.1
ENSG00000111775	COX6A1	protein_coding	0.172	0.0301905	0.190743	0.191	0.000111055	0.00242929	0	0.089907	0.340357	4531	5271	5934	1.1	1.3	0.9
ENSG00000111786	SRSF9	protein_coding	0.13	0.0678747	0.303569	0.304	0.000210571	0.00413228	0	0.0603132	0.269301	6678	7480	8405	1.1	1.2	0.9
ENSG00000111879	FAM184A	protein_coding	-0.044	0.50355	0.798371	0.798	0.00424991	0.0406791	0.004	0.0290812	0.170436	207	182	118	1	0.7	1.2
ENSG00000111885	MAN1A1	protein_coding	-0.774	3.75338e-05	0.00156359	0.002	0.4902	0.776605	0.49	1.72032e-06	8.09571e-05	395	214	436	0.6	1	0.5
ENSG00000111907	TPD52L1	protein_coding	-0.089	0.244914	0.584408	0.584	0.00110317	0.0147633	0.001	1.02194e-05	0.000367334	1966	1788	2559	0.9	1.3	0.7
ENSG00000111913	FAM65B	protein_coding	1.99	1.24017e-28	1.60156e-25	0	2.41307e-12	6.05638e-10	0	3.35805e-05	0.000983075	365	1484	889	4	2.3	1.6
ENSG00000111961	SASH1	protein_coding	-0.226	0.00718639	0.0756358	0.076	0.481379	0.770998	0.481	0.000726964	0.0116985	2198	1813	2311	0.9	1	0.8
ENSG00000112081	SRSF3	protein_coding	0.082	0.291734	0.630009	0.63	0.000145022	0.00301115	0	0.00600986	0.0581691	2924	3195	4020	1.1	1.3	0.8
ENSG00000112118	MCM3	protein_coding	0.672	0.00032813	0.00861274	0.009	0.459827	0.756238	0.46	0.00443041	0.0460621	377	660	423	1.6	1	1.4
ENSG00000112139	MDGA1	protein_coding	1.127	0.00036446	0.00919264	0.009	2.30191e-06	9.65724e-05	0	1.36738e-15	4.34706e-13	106	278	26	2.2	0.3	10
ENSG00000112146	FBXO9	protein_coding	-0.211	0.0184329	0.140108	0.14	0.0476316	0.222032	0.048	1.48556e-05	0.000495394	1539	1268	1809	0.9	1.1	0.7
ENSG00000112164	GLP1R	protein_coding	-0.09	0.028651	0.184704	0.185	0.00141588	0.0180305	0.001	0.297797	0.640522	68	28	18	0.9	0.4	1
ENSG00000112245	PTP4A1	protein_coding	-0.083	0.248202	0.587314	0.587	0.0124861	0.0899324	0.012	0.000263726	0.00521835	5621	5197	6659	0.9	1.2	0.8
ENSG00000112249	ASCC3	protein_coding	-0.211	0.023582	0.163546	0.164	0.10213	0.353642	0.102	9.86482e-05	0.00233571	3096	2544	3564	0.9	1.1	0.7
ENSG00000112297	AIM1	protein_coding	1.37	2.68019e-25	2.47228e-22	0	0.0386504	0.193588	0.039	9.97757e-17	3.39855e-14	843	2217	1025	2.6	1.2	2.1
ENSG00000112306	RPS12	protein_coding	0.138	0.0888334	0.351684	0.352	4.26672e-08	3.06732e-06	0	0.000159037	0.0034162	10197	11627	15561	1.1	1.5	0.8
ENSG00000112308	C6orf62	protein_coding	-0.009	0.878766	0.962882	0.963	0.00751309	0.0619852	0.008	0.00475343	0.0486776	6762	6690	8146	1	1.2	0.8
ENSG00000112414	ADGRG6	protein_coding	-1.117	3.22741e-26	3.47323e-23	0	1.83815e-08	1.50164e-06	0	4.3862e-59	1.56872e-55	20163	9172	30598	0.5	1.5	0.3
ENSG00000112499	SLC22A2	protein_coding	-1.608	1.40361e-05	0.00075842	0.001	0.668081	0.876537	0.668	2.1465e-06	9.71765e-05	101	29	114	0.3	1	0.3
ENSG00000112514	CUTA	protein_coding	0.289	0.00358258	0.0472097	0.047	0.245963	0.563906	0.246	0.0807345	0.320267	1172	1499	1293	1.2	1.1	1.1
ENSG00000112541	PDE10A	protein_coding	-0.466	0.000273729	0.00746453	0.007	0.541504	0.807067	0.542	0.00248149	0.0300114	4758	3259	4465	0.7	1	0.8
ENSG00000112655	PTK7	protein_coding	0.183	0.0372414	0.217421	0.217	0.000550948	0.00869004	0.001	3.44497e-08	2.68831e-06	1655	1971	1235	1.1	0.8	1.6
ENSG00000112658	SRF	protein_coding	0.103	0.200929	0.534186	0.534	0.000168926	0.00339418	0	0.0133268	0.101519	1176	1314	1629	1.1	1.3	0.8
ENSG00000112667	DNPH1	protein_coding	0.122	0.15814	0.477208	0.477	3.52477e-05	0.000944294	0	0.00652373	0.0613599	1148	1325	1745	1.1	1.5	0.8
ENSG00000112977	DAP	protein_coding	-0.016	0.807506	0.941357	0.941	4.78411e-05	0.00120708	0	1.69502e-05	0.000552368	4576	4506	5906	1	1.3	0.8
ENSG00000112983	BRD8	protein_coding	-0.175	0.0623067	0.289539	0.29	0.000485007	0.00790415	0	0.103153	0.368573	1757	1455	1233	0.9	0.7	1.1
ENSG00000112984	KIF20A	protein_coding	0.143	0.117921	0.408377	0.408	0.198161	0.50803	0.198	0.00462854	0.0478438	441	538	373	1.1	0.9	1.3
ENSG00000113013	HSPA9	protein_coding	-0.056	0.383855	0.709984	0.71	4.05259e-05	0.0010503	0	6.60074e-07	3.63193e-05	14418	13695	18380	1	1.2	0.8
ENSG00000113108	APBB3	protein_coding	-0.246	0.020627	0.150157	0.15	1.03628e-07	6.47382e-06	0	0.00261857	0.0311918	932	726	521	0.8	0.6	1.3
ENSG00000113194	FAF2	protein_coding	-0.071	0.302737	0.641047	0.641	0.025995	0.149351	0.026	0.0011545	0.0170096	4189	3926	4818	1	1.1	0.8
ENSG00000113263	ITK	protein_coding	-0.031	0.273215			0.00449228	0.0425043	0.004	0.0773249	0.311345	38	22	8	1	0.9	1.1
ENSG00000113282	CLINT1	protein_coding	-0.346	0.00258841	0.0381581	0.038	0.32034	0.641577	0.32	6.37488e-05	0.00164322	2302	1702	2541	0.8	1.1	0.7
ENSG00000113328	CCNG1	protein_coding	-0.079	0.238673	0.578217	0.578	0.000221212	0.00428615	0	1.13349e-06	5.77074e-05	10285	9586	12818	0.9	1.2	0.8
ENSG00000113368	LMNB1	protein_coding	0.468	5.8216e-05	0.00218547	0.002	0.18063	0.486372	0.181	0.00761923	0.0684248	1122	1619	1269	1.4	1.1	1.2
ENSG00000113369	ARRDC3	protein_coding	0.239	0.00508099	0.0597938	0.06	0.0472613	0.220954	0.047	1.76033e-06	8.22981e-05	3938	4808	3417	1.2	0.9	1.4
ENSG00000113384	GOLPH3	protein_coding	-0.043	0.555204	0.829754	0.83	0.00708982	0.0594183	0.007	0.00105589	0.0158141	3450	3314	4141	1	1.2	0.8
ENSG00000113387	SUB1	protein_coding	0.325	0.000383483	0.00959747	0.01	0.0434545	0.207712	0.043	0.12715	0.412496	2766	3578	3203	1.3	1.1	1.1
ENSG00000113407	TARS	protein_coding	0.073	0.293754	0.632088	0.632	3.64843e-05	0.000964633	0	0.00210015	0.0266997	8071	8632	10510	1.1	1.3	0.8
ENSG00000113430	IRX4	protein_coding	2.576	1.48874e-72	9.61278e-69	0	0.375614	0.689399	0.376	2.2957e-78	1.09474e-74	591	3564	538	6	0.9	6.5
ENSG00000113441	LNPEP	protein_coding	-0.059	0.437904	0.750012	0.75	0.0298143	0.164174	0.03	0.0032872	0.0368548	1628	1525	1956	1	1.2	0.8
ENSG00000113504	SLC12A7	protein_coding	-0.201	0.0116631	0.1026	0.103	0.00535943	0.0487736	0.005	0.790661	0.932883	3724	3145	3089	0.9	0.9	1
ENSG00000113575	PPP2CA	protein_coding	0.172	0.0317065	0.195921	0.196	0.00154493	0.019219	0.002	0.307993	0.650872	4076	4748	5106	1.1	1.2	0.9
ENSG00000113593	PPWD1	protein_coding	-0.028	0.729823	0.914136	0.914	0.00229562	0.0259852	0.002	0.00710196	0.0651704	593	568	403	1	0.7	1.3
ENSG00000113594	LIFR	protein_coding	-0.072	0.357434	0.690276	0.69	0.000802846	0.0115665	0.001	0.0153766	0.111164	2531	2327	1861	1	0.8	1.2
ENSG00000113615	SEC24A	protein_coding	-0.032	0.669178	0.888009	0.888	0.000705786	0.0104415	0.001	0.00013994	0.00308472	3544	3422	4687	1	1.3	0.8
ENSG00000113657	DPYSL3	protein_coding	0.112	0.190604	0.520299	0.52	1.3596e-05	0.00042937	0	1.88514e-08	1.5864e-06	647	757	378	1.1	0.6	1.9
ENSG00000113719	ERGIC1	protein_coding	0.025	0.712378	0.906025	0.906	0.00248428	0.0275078	0.002	0.000696721	0.0113782	6542	6693	5426	1	0.8	1.2
ENSG00000113732	ATP6V0E1	protein_coding	0.274	0.0217956	0.155679	0.156	0.514289	0.790347	0.514	0.00327266	0.0367205	1715	2326	1573	1.2	1	1.4
ENSG00000113739	STC2	protein_coding	-0.114	0.104941	0.383475	0.383	3.92185e-05	0.00102584	0	1.00213e-08	8.96034e-07	13403	12122	17294	0.9	1.3	0.7
ENSG00000113790	EHHADH	protein_coding	0.03	0.614773	0.864367	0.864	0.0048973	0.0453175	0.005	0.000917368	0.0140512	313	350	169	1	0.7	1.8
ENSG00000113811	SELK	protein_coding	0.283	0.00259134	0.0381581	0.038	0.00212042	0.024645	0.002	0.950297	0.985191	1767	2239	2249	1.2	1.2	1
ENSG00000113924	HGD	protein_coding	-0.116	0.172339	0.495884	0.496	2.41198e-07	1.34788e-05	0	0.000145528	0.00317623	596	497	293	0.9	0.5	1.6
ENSG00000114054	PCCB	protein_coding	0.085	0.270299	0.609719	0.61	7.32881e-06	0.000254481	0	0.000729941	0.01172	3306	3596	4657	1.1	1.4	0.8
ENSG00000114120	SLC25A36	protein_coding	-0.561	3.28255e-10	8.65119e-08	0	0.920776	0.978698	0.921	1.81235e-10	2.24915e-08	8061	5363	8113	0.7	1	0.7
ENSG00000114126	TFDP2	protein_coding	0.036	0.642207	0.877708	0.878	0.0126793	0.0907859	0.013	0.00312314	0.0354342	1470	1539	1145	1	0.8	1.3
ENSG00000114127	XRN1	protein_coding	-0.345	0.00195437	0.0321104	0.032	0.110415	0.370971	0.11	0.134133	0.425006	1889	1407	1623	0.8	0.9	0.9
ENSG00000114166	KAT2B	protein_coding	-0.558	0.000866378	0.0174546	0.017	0.00174647	0.0210489	0.002	0.846178	0.954183	599	371	382	0.7	0.7	1
ENSG00000114200	BCHE	protein_coding	0.866	2.32281e-05	0.00106371	0.001	8.39534e-17	4.80415e-14	0	3.7517e-05	0.00106071	173	343	649	1.8	3.6	0.6
ENSG00000114270	COL7A1	protein_coding	-0.183	0.06264	0.290023	0.29	7.07904e-13	2.02545e-10	0	1.12048e-07	7.74378e-06	1286	939	378	0.9	0.3	2.3
ENSG00000114302	PRKAR2A	protein_coding	-0.726	8.36713e-07	8.18584e-05	0	0.904381	0.973024	0.904	4.61306e-07	2.71582e-05	2618	1512	2652	0.6	1	0.6
ENSG00000114331	ACAP2	protein_coding	-0.257	0.0106267	0.0968474	0.097	0.402834	0.712227	0.403	0.000716181	0.0115509	2367	1876	2555	0.8	1.1	0.8
ENSG00000114346	ECT2	protein_coding	0.097	0.243544	0.583689	0.584	0.0063119	0.0553975	0.006	0.000101464	0.00238348	709	819	502	1.1	0.8	1.5
ENSG00000114391	RPL24	protein_coding	0.362	1.4633e-06	0.000127683	0	6.81319e-09	6.13016e-07	0	0.327651	0.669688	10475	13717	14489	1.3	1.4	1
ENSG00000114450	GNB4	protein_coding	-1.188	1.62351e-13	8.06385e-11	0	0.724063	0.899517	0.724	1.31086e-14	3.47281e-12	1063	451	1106	0.4	1	0.4
ENSG00000114480	GBE1	protein_coding	-0.223	0.00358858	0.0472405	0.047	0.0909849	0.330986	0.091	4.39599e-06	0.000177152	4643	3878	5154	0.9	1.1	0.8
ENSG00000114491	UMPS	protein_coding	0.498	0.00285785	0.0404674	0.04	0.00389317	0.0383579	0.004	0.910537	0.975078	361	575	564	1.4	1.4	1
ENSG00000114541	FRMD4B	protein_coding	-0.088	0.102852	0.378759	0.379	0.0657535	0.271919	0.066	0.000513431	0.00894659	122	76	210	0.9	1.1	0.4
ENSG00000114626	ABTB1	protein_coding	-0.462	0.00896034	0.0870683	0.087	0.00219637	0.0253537	0.002	0.65476	0.877014	517	303	276	0.7	0.6	1
ENSG00000114631	PODXL2	protein_coding	0.447	1.52006e-07	1.963e-05	0	0.00971368	0.074352	0.01	0.00789267	0.070132	3526	4907	4151	1.4	1.2	1.2
ENSG00000114648	KLHL18	protein_coding	-0.06	0.438045	0.750155	0.75	0.0403228	0.198371	0.04	0.00484355	0.049318	870	786	1134	1	1.2	0.8
ENSG00000114686	MRPL3	protein_coding	0.074	0.331573	0.668205	0.668	0.000766117	0.0111383	0.001	0.0168464	0.118488	2252	2425	2906	1.1	1.2	0.9
ENSG00000114850	SSR3	protein_coding	-0.006	0.931229	0.980612	0.981	0.00345358	0.03514	0.003	0.0026028	0.0311075	6138	6100	7547	1	1.2	0.8
ENSG00000114857	NKTR	protein_coding	-0.11	0.18235	0.51053	0.511	0.00295353	0.0311146	0.003	0.101981	0.366017	3159	2807	2422	0.9	0.8	1.1
ENSG00000114923	SLC4A3	protein_coding	-0.492	0.000759571	0.0159757	0.016	0.000130737	0.00276266	0	0.63991	0.868718	661	436	411	0.7	0.7	1
ENSG00000114942	EEF1B2	protein_coding	0.242	0.00167265	0.0284189	0.028	0.00307199	0.0321244	0.003	0.855566	0.957226	5418	6556	6484	1.2	1.2	1
ENSG00000115020	PIKFYVE	protein_coding	-0.416	7.8536e-05	0.00272638	0.003	0.0356384	0.184086	0.036	0.0658029	0.283161	2130	1538	1791	0.7	0.9	0.9
ENSG00000115091	ACTR3	protein_coding	-0.219	0.00515378	0.0600391	0.06	0.568373	0.821458	0.568	0.000774519	0.0122841	6289	5279	6517	0.9	1	0.8
ENSG00000115109	EPB41L5	protein_coding	-0.226	0.0175866	0.136077	0.136	0.0767388	0.299153	0.077	3.52517e-05	0.00101086	3826	3105	4469	0.9	1.1	0.7
ENSG00000115257	PCSK4	protein_coding	-0.927	4.29881e-07	4.78576e-05	0	8.80821e-07	4.27153e-05	0	0.894468	0.970597	690	343	349	0.5	0.5	1
ENSG00000115268	RPS15	protein_coding	0.119	0.107956	0.388773	0.389	0.00213213	0.0247584	0.002	0.143372	0.442425	19735	21978	24242	1.1	1.2	0.9
ENSG00000115271	GCA	protein_coding	0.028	0.712045	0.906025	0.906	0.00294142	0.0310553	0.003	0.000872414	0.0134781	679	710	473	1	0.7	1.4
ENSG00000115286	NDUFS7	protein_coding	0.085	0.279385	0.617492	0.617	0.00121415	0.0159354	0.001	0.0316516	0.179891	1328	1459	1760	1.1	1.3	0.9
ENSG00000115306	SPTBN1	protein_coding	-0.052	0.377362	0.705144	0.705	0.0023977	0.0267771	0.002	0.0311868	0.178472	166	135	80	1	0.6	1.2
ENSG00000115350	POLE4	protein_coding	0.085	0.295478	0.633317	0.633	0.00233647	0.0263193	0.002	0.0463727	0.229951	1407	1569	1934	1.1	1.3	0.9
ENSG00000115414	FN1	protein_coding	-0.258	0.00257109	0.0380264	0.038	9.30001e-07	4.46463e-05	0	2.40399e-15	7.1649e-13	60425	48898	85256	0.8	1.4	0.6
ENSG00000115421	PAPOLG	protein_coding	-0.17	0.0788576	0.332322	0.332	0.00315801	0.0327856	0.003	0.232211	0.569813	552	430	361	0.9	0.7	1.1
ENSG00000115446	UNC50	protein_coding	-0.075	0.349628	0.683588	0.684	0.00466836	0.0437365	0.005	0.0594677	0.267362	716	646	522	0.9	0.8	1.2
ENSG00000115457	IGFBP2	protein_coding	0.611	1.17264e-10	3.60559e-08	0	0.00394349	0.0387469	0.004	0.000382046	0.00705233	1968	3066	2402	1.5	1.2	1.2
ENSG00000115524	SF3B1	protein_coding	-0.166	0.0335027	0.203794	0.204	9.68595e-05	0.00220648	0	0.0761127	0.308636	8958	7730	6833	0.9	0.8	1.1
ENSG00000115541	HSPE1	protein_coding	0.619	1.9978e-06	0.000165382	0	0.441027	0.742437	0.441	7.03399e-05	0.00177162	1911	3054	2063	1.5	1	1.4
ENSG00000115594	IL1R1	protein_coding	-0.676	0.000297688	0.0079593	0.008	0.0346022	0.180956	0.035	0.135988	0.428228	427	243	308	0.6	0.8	0.9
ENSG00000115648	MLPH	protein_coding	-0.475	6.39457e-05	0.00233791	0.002	2.04097e-19	1.82488e-16	0	5.1685e-07	2.99354e-05	4149	2858	1783	0.7	0.4	1.5
ENSG00000115677	HDLBP	protein_coding	-0.21	0.00269922	0.0389472	0.039	0.852433	0.954387	0.852	0.00144524	0.0202702	44203	37500	44656	0.9	1	0.9
ENSG00000115687	PASK	protein_coding	-0.286	0.0111154	0.0996506	0.1	3.23811e-08	2.41273e-06	0	0.00275851	0.032294	1037	788	568	0.8	0.6	1.3
ENSG00000115806	GORASP2	protein_coding	-0.151	0.0635371	0.291379	0.291	0.242087	0.560041	0.242	0.00255491	0.0306376	2481	2154	2712	0.9	1.1	0.8
ENSG00000115808	STRN	protein_coding	-0.433	0.000697521	0.0150884	0.015	0.0459107	0.216194	0.046	0.164525	0.473878	1536	1072	1243	0.7	0.9	0.9
ENSG00000115839	RAB3GAP1	protein_coding	-0.271	0.00205019	0.0332198	0.033	0.121412	0.391287	0.121	0.126202	0.411263	2827	2264	2529	0.8	0.9	0.9
ENSG00000115841	RMDN2	protein_coding	-0.054	0.322556	0.658593	0.659	0.00027866	0.00511746	0	0.00787807	0.0700893	126	97	46	1	0.4	1.6
ENSG00000115875	SRSF7	protein_coding	0.278	0.00330107	0.0445455	0.045	0.719175	0.897698	0.719	0.00101992	0.0153649	1629	2059	1583	1.2	1	1.3
ENSG00000115904	SOS1	protein_coding	-0.764	9.54073e-07	8.86395e-05	0	0.000794858	0.0114861	0.001	0.123014	0.40574	1921	1073	1289	0.6	0.7	0.9
ENSG00000115993	TRAK2	protein_coding	-0.344	8.09103e-05	0.00279379	0.003	0.385549	0.697122	0.386	1.60194e-06	7.63912e-05	3743	2867	3968	0.8	1	0.7
ENSG00000115998	C2orf42	protein_coding	-0.319	0.0140424	0.11662	0.117	0.00201851	0.0237669	0.002	0.526104	0.80973	419	297	271	0.8	0.7	1
ENSG00000116001	TIA1	protein_coding	-0.351	0.000521341	0.0121308	0.012	1.8474e-08	1.50164e-06	0	0.0301613	0.174582	2303	1736	1451	0.8	0.6	1.2
ENSG00000116095	PLEKHA3	protein_coding	-0.455	0.00126388	0.022764	0.023	0.000667532	0.0100418	0.001	0.857405	0.95817	1117	755	738	0.7	0.7	1
ENSG00000116127	ALMS1	protein_coding	1.302	2.83258e-06	0.000213918	0	0.559763	0.816282	0.56	1.09417e-07	7.59863e-06	99	269	87	2.5	1	2.8
ENSG00000116133	DHCR24	protein_coding	0.283	0.0084433	0.0843938	0.084	0.603333	0.840557	0.603	0.00162388	0.0220856	7263	9412	6900	1.2	1	1.3
ENSG00000116171	SCP2	protein_coding	0.095	0.183085	0.511434	0.511	0.112355	0.3745	0.112	0.00358855	0.0395515	2897	3182	2589	1.1	0.9	1.2
ENSG00000116198	CEP104	protein_coding	-0.41	0.00105545	0.0200148	0.02	0.354479	0.671345	0.354	0.019322	0.129958	1744	1230	1580	0.8	0.9	0.8
ENSG00000116221	MRPL37	protein_coding	0.085	0.236134	0.576049	0.576	0.000161812	0.0032696	0	0.00983512	0.082081	2747	2976	3544	1.1	1.3	0.9
ENSG00000116251	RPL22	protein_coding	0.272	0.000344325	0.00887547	0.009	8.07918e-05	0.00189167	0	0.714729	0.90241	6227	7695	7863	1.2	1.2	1
ENSG00000116285	ERRFI1	protein_coding	0.852	3.845e-13	1.71222e-10	0	0.000261854	0.00488407	0	1.35533e-27	1.21183e-24	3488	6438	2556	1.8	0.8	2.5
ENSG00000116288	PARK7	protein_coding	0.273	0.000880916	0.0175829	0.018	0.000659401	0.00996134	0.001	0.935442	0.982053	4827	6000	6033	1.2	1.2	1
ENSG00000116353	MECR	protein_coding	0.192	0.0574586	0.275844	0.276	0.00473059	0.044146	0.005	0.354833	0.691114	359	455	511	1.1	1.3	0.9
ENSG00000116459	ATP5F1	protein_coding	0.22	0.00632404	0.0692495	0.069	0.00415103	0.0400706	0.004	0.890483	0.96987	3847	4630	4674	1.2	1.2	1
ENSG00000116574	RHOU	protein_coding	0.092	0.25536	0.593755	0.594	0.000530192	0.00845588	0.001	4.47888e-06	0.000179986	1504	1672	1085	1.1	0.8	1.5
ENSG00000116649	SRM	protein_coding	0.21	0.0270957	0.177982	0.178	1.50267e-05	0.000465308	0	0.0343899	0.18937	1432	1750	2122	1.2	1.4	0.9
ENSG00000116661	FBXO2	protein_coding	-0.03	0.690722	0.898813	0.899	0.000655999	0.00993092	0.001	0.00266338	0.0315155	752	720	515	1	0.7	1.3
ENSG00000116667	C1orf21	protein_coding	-0.065	0.413003	0.731966	0.732	1.79506e-05	0.000537242	0	0.000520274	0.00902187	1997	1821	1229	1	0.6	1.4
ENSG00000116717	GADD45A	protein_coding	-0.058	0.411635	0.731148	0.731	0.0237192	0.139739	0.024	0.00209554	0.0266997	3460	3262	4071	1	1.1	0.8
ENSG00000116729	WLS	protein_coding	0.364	0.00352967	0.0467108	0.047	0.00530214	0.0484061	0.005	1.5679e-08	1.32724e-06	683	946	497	1.3	0.8	1.8
ENSG00000116754	SRSF11	protein_coding	-0.11	0.147722	0.460014	0.46	0.000681174	0.0101827	0.001	0.0511239	0.244551	4699	4232	3671	0.9	0.8	1.1
ENSG00000116809	ZBTB17	protein_coding	-0.013	0.862651	0.959174	0.959	0.00207839	0.024292	0.002	0.00385752	0.0414422	808	793	581	1	0.8	1.3
ENSG00000116871	MAP7D1	protein_coding	0.033	0.640449	0.877197	0.877	0.0100827	0.0763563	0.01	0.00240373	0.0295427	5638	5819	4723	1	0.9	1.2
ENSG00000116898	MRPS15	protein_coding	0.136	0.10068	0.374805	0.375	0.000155693	0.00317158	0	0.0327235	0.183587	1358	1555	1854	1.1	1.3	0.9
ENSG00000116991	SIPA1L2	protein_coding	-0.325	2.85301e-05	0.00124472	0.001	3.12602e-09	3.17169e-07	0	0.0820072	0.32275	7594	5932	5349	0.8	0.7	1.1
ENSG00000117143	UAP1	protein_coding	-0.03	0.663958	0.885735	0.886	0.000161432	0.00326655	0	0.000852472	0.0132276	8151	7901	6224	1	0.8	1.2
ENSG00000117151	CTBS	protein_coding	-0.375	6.32387e-05	0.00232636	0.002	4.59741e-07	2.41803e-05	0	0.29574	0.639277	2674	2005	1859	0.8	0.7	1.1
ENSG00000117298	ECE1	protein_coding	0.622	0.000117095	0.00381859	0.004	0.698977	0.889903	0.699	0.000569826	0.00966464	534	883	562	1.5	1	1.5
ENSG00000117308	GALE	protein_coding	0.063	0.429197	0.741889	0.742	0.0246363	0.143563	0.025	0.00247803	0.0300114	919	997	726	1	0.8	1.3
ENSG00000117335	CD46	protein_coding	-0.001	0.987805	0.996601	0.997	7.26279e-05	0.00172881	0	7.9989e-05	0.00196282	2514	2511	1825	1	0.7	1.3
ENSG00000117360	PRPF3	protein_coding	-0.112	0.189157	0.518967	0.519	0.000827581	0.011804	0.001	0.0423639	0.216217	773	666	527	0.9	0.7	1.2
ENSG00000117399	CDC20	protein_coding	0.309	0.0138017	0.115213	0.115	0.0039919	0.0391168	0.004	1.03936e-07	7.32468e-06	750	1034	513	1.2	0.7	1.9
ENSG00000117448	AKR1A1	protein_coding	0.243	0.00348812	0.0464866	0.046	0.000473146	0.00775352	0	0.565306	0.833263	3316	4049	4211	1.2	1.2	1
ENSG00000117450	PRDX1	protein_coding	0.393	1.34946e-05	0.000735727	0.001	0.035131	0.182492	0.035	0.0249895	0.154345	5225	7044	6039	1.3	1.1	1.1
ENSG00000117479	SLC19A2	protein_coding	-0.322	0.00701339	0.0744826	0.074	0.00407216	0.0395065	0.004	0.857929	0.95817	944	695	681	0.8	0.8	1
ENSG00000117480	FAAH	protein_coding	0.124	0.126722	0.424473	0.424	1.75182e-06	7.80732e-05	0	3.1518e-10	3.66583e-08	1658	1878	1117	1.1	0.7	1.6
ENSG00000117533	VAMP4	protein_coding	-0.524	0.00375482	0.0488137	0.049	0.137431	0.418989	0.137	0.163287	0.472004	382	230	294	0.7	0.9	0.9
ENSG00000117592	PRDX6	protein_coding	0.065	0.389736	0.715993	0.716	0.0013633	0.0174605	0.001	0.0192267	0.129657	5052	5411	6524	1	1.2	0.9
ENSG00000117616	RSRP1	protein_coding	-0.336	0.00511172	0.0598575	0.06	1.16806e-10	1.87755e-08	0	0.000259984	0.00516573	883	649	431	0.8	0.5	1.4
ENSG00000117620	SLC35A3	protein_coding	-0.252	0.00675628	0.0728001	0.073	0.00371536	0.0370943	0.004	0.840216	0.95229	1818	1463	1439	0.8	0.8	1
ENSG00000117625	RCOR3	protein_coding	-0.39	0.00169867	0.0287505	0.029	0.526076	0.797334	0.526	0.012528	0.097194	1447	1036	1352	0.8	1	0.8
ENSG00000117632	STMN1	protein_coding	0.698	1.38678e-10	3.97976e-08	0	0.0222047	0.133639	0.022	4.56375e-18	1.8654e-15	1971	3273	1641	1.6	0.9	2
ENSG00000117713	ARID1A	protein_coding	-0.255	0.0054859	0.0628615	0.063	0.803325	0.937533	0.803	0.00252647	0.030381	3707	2982	3781	0.8	1	0.8
ENSG00000117724	CENPF	protein_coding	0.106	0.199889	0.532824	0.533	1.47865e-05	0.000458941	0	2.12654e-08	1.77908e-06	1181	1425	623	1.1	0.6	2.2
ENSG00000117748	RPA2	protein_coding	0.247	0.016348	0.129839	0.13	0.518404	0.792	0.518	0.00245422	0.0298555	830	1049	779	1.2	1	1.3
ENSG00000117791	MARC2	protein_coding	-0.114	0.176191	0.500952	0.501	0.00108838	0.0146614	0.001	0.0547213	0.254501	615	504	380	0.9	0.7	1.2
ENSG00000117906	RCN2	protein_coding	0.446	3.09574e-06	0.000228448	0	0.61007	0.84569	0.61	3.48925e-05	0.00100843	2332	3265	2419	1.4	1	1.3
ENSG00000118181	RPS25	protein_coding	0.414	6.10369e-07	6.20654e-05	0	4.54422e-10	5.80443e-08	0	0.212768	0.54374	6823	9283	10025	1.3	1.4	0.9
ENSG00000118200	CAMSAP2	protein_coding	-0.066	0.394962	0.719389	0.719	0.0390078	0.19478	0.039	0.0036293	0.0398471	2637	2442	3177	1	1.2	0.8
ENSG00000118260	CREB1	protein_coding	-0.463	9.2329e-05	0.0031213	0.003	0.383068	0.695364	0.383	1.83644e-06	8.52989e-05	2875	1994	3121	0.7	1.1	0.7
ENSG00000118263	KLF7	protein_coding	-0.971	1.82379e-06	0.000154522	0	0.000851613	0.0120506	0.001	0.150532	0.453945	690	329	412	0.5	0.7	0.9
ENSG00000118363	SPCS2	protein_coding	0.07	0.360561	0.691767	0.692	0.00479613	0.0445541	0.005	0.0566764	0.25967	4475	4834	5675	1	1.2	0.9
ENSG00000118495	PLAGL1	protein_coding	-0.108	0.00950766	0.0904216	0.09	0.000967104	0.013265	0.001	0.437365	0.755396	89	30	22	0.9	0.3	1
ENSG00000118579	MED28	protein_coding	0.067	0.372192	0.700742	0.701	0.000521856	0.00834154	0.001	0.0100434	0.0832451	2134	2285	2789	1	1.3	0.8
ENSG00000118596	SLC16A7	protein_coding	1.685	0.000704411	0.0151866	0.015	0.0117775	0.0861837	0.012	0.370619	0.705908	15	69	46	3.2	1.1	1
ENSG00000118705	RPN2	protein_coding	0.073	0.269776	0.608857	0.609	0.0021792	0.0252026	0.002	0.0500532	0.241668	9755	10400	11651	1.1	1.2	0.9
ENSG00000118939	UCHL3	protein_coding	0.025	0.748817	0.923068	0.923	0.00135208	0.0173635	0.001	0.00404408	0.0427416	1056	1087	1417	1	1.3	0.8
ENSG00000118985	ELL2	protein_coding	0.68	3.39802e-06	0.000246528	0	8.27029e-05	0.00193009	0	1.01989e-17	3.83962e-15	2176	3655	1397	1.6	0.7	2.6
ENSG00000119013	NDUFB3	protein_coding	0.393	0.00308967	0.0429032	0.043	0.464294	0.75876	0.464	0.026759	0.160644	618	879	675	1.3	1	1.2
ENSG00000119048	UBE2B	protein_coding	0.313	0.00250053	0.0374615	0.037	0.135865	0.415972	0.136	0.12699	0.412364	1244	1621	1418	1.2	1.1	1.1
ENSG00000119139	TJP2	protein_coding	-0.108	0.185895	0.514792	0.515	0.0019781	0.0234455	0.002	0.0758657	0.308039	1165	1035	880	0.9	0.8	1.1
ENSG00000119318	RAD23B	protein_coding	0.026	0.713413	0.906615	0.907	0.00380811	0.0378056	0.004	0.0115712	0.0917615	10715	10992	13082	1	1.2	0.9
ENSG00000119326	CTNNAL1	protein_coding	0.158	0.0597142	0.282679	0.283	0.243848	0.561845	0.244	0.00235443	0.0290868	1977	2309	1795	1.1	0.9	1.2
ENSG00000119335	SET	protein_coding	0.267	0.000170008	0.00520257	0.005	0.00400815	0.0391236	0.004	0.378617	0.713285	10787	13208	12597	1.2	1.1	1
ENSG00000119522	DENND1A	protein_coding	0.313	0.00134209	0.0239058	0.024	0.148823	0.439435	0.149	0.0800532	0.318388	1283	1660	1441	1.2	1.1	1.1
ENSG00000119661	DNAL1	protein_coding	-0.349	0.005863	0.0657246	0.066	0.0119129	0.0868193	0.012	1.46493e-07	9.83912e-06	1056	762	1422	0.8	1.2	0.6
ENSG00000119669	IRF2BPL	protein_coding	-0.014	0.871793	0.961345	0.961	0.00708158	0.0594124	0.007	0.0043842	0.0456442	4112	4068	4938	1	1.2	0.8
ENSG00000119686	FLVCR2	protein_coding	-0.069	0.298899	0.6371	0.637	0.00240659	0.0268345	0.002	0.0486074	0.236608	260	209	140	1	0.6	1.2
ENSG00000119705	SLIRP	protein_coding	0.352	0.00124249	0.022558	0.023	1.66898e-05	0.000511272	0	0.282094	0.627925	1225	1640	1808	1.3	1.4	0.9
ENSG00000119711	ALDH6A1	protein_coding	0.069	0.342123	0.678363	0.678	0.000123739	0.00264883	0	0.0038671	0.0415024	2981	3189	3915	1	1.3	0.8
ENSG00000119771	KLHL29	protein_coding	-0.377	0.000770383	0.0161468	0.016	0.0335197	0.177195	0.034	0.218497	0.550971	1124	824	924	0.8	0.9	0.9
ENSG00000119777	TMEM214	protein_coding	-0.138	0.0725892	0.316024	0.316	0.132598	0.410683	0.133	0.000987403	0.0149638	3273	2885	3637	0.9	1.1	0.8
ENSG00000119888	EPCAM	protein_coding	0.106	0.160933	0.481197	0.481	0.0784679	0.303283	0.078	0.0016098	0.0220171	3177	3516	2797	1.1	0.9	1.2
ENSG00000119900	OGFRL1	protein_coding	-0.301	0.000490885	0.011547	0.012	0.0626658	0.264043	0.063	9.83654e-08	7.00107e-06	2796	2201	3174	0.8	1.1	0.7
ENSG00000119912	IDE	protein_coding	-0.157	0.0633294	0.291379	0.291	0.0868371	0.32167	0.087	0.000363289	0.00678488	1750	1504	2009	0.9	1.1	0.8
ENSG00000120053	GOT1	protein_coding	-0.106	0.161061	0.481468	0.481	7.60066e-09	6.79594e-07	0	8.09769e-13	1.58693e-10	3395	3069	5131	0.9	1.5	0.6
ENSG00000120071	KANSL1	protein_coding	-0.018	0.809488	0.941721	0.942	0.00134765	0.0173221	0.001	0.00317176	0.0357285	1231	1198	858	1	0.7	1.3
ENSG00000120137	PANK3	protein_coding	-0.149	0.0610054	0.286723	0.287	0.102232	0.35378	0.102	0.000461094	0.00824551	5057	4396	5714	0.9	1.1	0.8
ENSG00000120254	MTHFD1L	protein_coding	0.179	0.0492298	0.254709	0.255	1.26513e-06	5.85725e-05	0	0.00398642	0.0424328	1105	1321	1716	1.1	1.5	0.8
ENSG00000120256	LRP11	protein_coding	-0.442	0.000220777	0.00632177	0.006	0.0608942	0.260201	0.061	0.0712365	0.295073	1472	1032	1229	0.7	0.9	0.9
ENSG00000120438	TCP1	protein_coding	0.242	0.00217843	0.0346456	0.035	5.91711e-13	1.83099e-10	0	3.51764e-05	0.00101086	6171	7493	9737	1.2	1.5	0.8
ENSG00000120594	PLXDC2	protein_coding	-0.165	0.0811933	0.337691	0.338	0.0224768	0.134879	0.022	6.49807e-05	0.00166002	386	300	535	0.9	1.2	0.6
ENSG00000120658	ENOX1	protein_coding	0.509	0.00650878	0.0710519	0.071	0.45455	0.751814	0.455	0.000581298	0.00980666	155	269	133	1.4	1	1.8
ENSG00000120685	PROSER1	protein_coding	-0.4	0.000310631	0.00825408	0.008	0.585704	0.832663	0.586	3.21874e-05	0.000961321	1518	1102	1593	0.8	1	0.7
ENSG00000120693	SMAD9	protein_coding	-0.395	7.52731e-06	0.000471882	0	0.0507874	0.231428	0.051	0.0116388	0.092195	4486	3327	3939	0.8	0.9	0.9
ENSG00000120694	HSPH1	protein_coding	0.575	6.54234e-06	0.000416196	0	0.633481	0.85707	0.633	5.95082e-05	0.00155351	1113	1727	1166	1.5	1	1.4
ENSG00000120697	ALG5	protein_coding	0.315	0.00320451	0.0437457	0.044	0.0082623	0.066293	0.008	0.761905	0.922771	859	1126	1096	1.2	1.2	1
ENSG00000120742	SERP1	protein_coding	-0.119	0.0713821	0.313015	0.313	4.26361e-06	0.000159673	0	1.55917e-10	1.97394e-08	14491	13105	18721	0.9	1.3	0.7
ENSG00000120833	SOCS2	protein_coding	0.254	0.0198724	0.146815	0.147	0.00034753	0.0060337	0	4.44993e-09	4.1882e-07	697	901	465	1.2	0.7	1.9
ENSG00000120837	NFYB	protein_coding	0.11	0.184754	0.513652	0.514	0.0604155	0.258851	0.06	0.00139058	0.0197162	1209	1373	1009	1.1	0.9	1.3
ENSG00000120875	DUSP4	protein_coding	0.486	0.00261987	0.0381672	0.038	0.146425	0.435229	0.146	0.120045	0.400576	1107	1729	1373	1.4	1.1	1.1
ENSG00000120889	TNFRSF10B	protein_coding	-0.159	0.0195732	0.145436	0.145	0.0133644	0.0944962	0.013	1.56229e-06	7.5253e-05	9245	8112	10616	0.9	1.1	0.8
ENSG00000120899	PTK2B	protein_coding	0.026	0.73738	0.917656	0.918	0.00694067	0.0587951	0.007	0.00243088	0.0297232	1970	2044	1468	1	0.8	1.3
ENSG00000120907	ADRA1A	protein_coding	-0.008	0.83223	0.949192	0.949	0.00274778	0.029623	0.003	0.00191139	0.0249948	24	22	77	1	2.2	0.4
ENSG00000120992	LYPLA1	protein_coding	0.133	0.0996799	0.372187	0.372	0.000645956	0.00981056	0.001	0.0776517	0.312046	1862	2120	2435	1.1	1.3	0.9
ENSG00000121039	RDH10	protein_coding	0.583	2.9485e-05	0.00127603	0.001	0.252986	0.571125	0.253	1.07779e-07	7.52143e-06	3225	5088	2846	1.5	0.9	1.7
ENSG00000121152	NCAPH	protein_coding	0.069	0.341617	0.678305	0.678	0.0169618	0.111412	0.017	0.00086062	0.0133169	373	440	246	1	0.8	1.6
ENSG00000121579	NAA50	protein_coding	-0.101	0.194391	0.525406	0.525	0.0155805	0.105139	0.016	0.000203678	0.00421681	4317	3930	5140	0.9	1.2	0.8
ENSG00000121671	CRY2	protein_coding	-0.201	0.0507192	0.258073	0.258	0.000116329	0.00251771	0	0.0568803	0.26002	1221	946	735	0.9	0.6	1.2
ENSG00000121680	PEX16	protein_coding	0.083	0.318953	0.655658	0.656	0.00397792	0.0390316	0.004	0.0609584	0.271423	667	738	892	1.1	1.3	0.9
ENSG00000121716	PILRB	protein_coding	-0.155	0.096605	0.367306	0.367	6.4811e-05	0.00156619	0	0.019568	0.130897	562	454	334	0.9	0.6	1.2
ENSG00000121858	TNFSF10	protein_coding	0.036	0.258141	0.597104	0.597	0.0286827	0.15985	0.029	0.000923435	0.0141291	299	515	103	1	0.9	3.4
ENSG00000121966	CXCR4	protein_coding	0.107	0.0505756	0.257443	0.257	0.152842	0.446274	0.153	0.00080333	0.0126305	74	137	46	1.1	0.9	2.3
ENSG00000121989	ACVR2A	protein_coding	-0.48	0.00105053	0.0199686	0.02	0.121212	0.390905	0.121	0.0854418	0.330896	839	555	690	0.7	0.9	0.9
ENSG00000122012	SV2C	protein_coding	-0.124	0.0261311	0.175485	0.175	0.00471551	0.044034	0.005	0.548813	0.822989	143	68	56	0.9	0.6	1
ENSG00000122026	RPL21	protein_coding	0.208	0.0398869	0.225131	0.225	0.000818648	0.0116999	0.001	0.197208	0.525179	711	891	1025	1.2	1.4	0.9
ENSG00000122034	GTF3A	protein_coding	0.109	0.155961	0.473979	0.474	2.13976e-05	0.000619663	0	0.00473812	0.0485904	1895	2107	2600	1.1	1.3	0.8
ENSG00000122085	MTERF4	protein_coding	-0.216	0.0317079	0.195921	0.196	0.00296723	0.0312126	0.003	0.409745	0.737016	2426	1939	1781	0.9	0.8	1.1
ENSG00000122140	MRPS2	protein_coding	0.183	0.046774	0.247253	0.247	0.00169012	0.0206129	0.002	0.248116	0.591012	962	1154	1283	1.1	1.3	0.9
ENSG00000122218	COPA	protein_coding	-0.269	0.000989645	0.0191608	0.019	0.0220993	0.133173	0.022	2.44761e-08	2.02975e-06	10426	8422	12092	0.8	1.1	0.7
ENSG00000122406	RPL5	protein_coding	0.244	0.000738628	0.015586	0.016	7.08366e-08	4.75769e-06	0	0.0440877	0.221865	13096	15785	17644	1.2	1.3	0.9
ENSG00000122420	PTGFR	protein_coding	0.636	1.44546e-05	0.000771018	0.001	0.0192953	0.121282	0.019	0.047401	0.233271	604	989	790	1.6	1.2	1.2
ENSG00000122565	CBX3	protein_coding	0.242	0.0021038	0.0337143	0.034	0.170467	0.471521	0.17	0.0890246	0.338751	4191	5090	4571	1.2	1.1	1.1
ENSG00000122783	C7orf49	protein_coding	-0.583	7.26751e-05	0.00257837	0.003	0.0313334	0.169668	0.031	0.06949	0.290595	1139	716	887	0.7	0.8	0.9
ENSG00000122873	CISD1	protein_coding	0.079	0.307531	0.645676	0.646	0.000583184	0.00905866	0.001	0.0160412	0.114514	242	283	407	1.1	1.5	0.8
ENSG00000123064	DDX54	protein_coding	0.385	0.00071872	0.0153923	0.015	0.313282	0.635961	0.313	0.0177028	0.122821	1728	2372	1900	1.3	1.1	1.2
ENSG00000123095	BHLHE41	protein_coding	-0.036	0.381356	0.707593	0.708	1.42226e-08	1.21113e-06	0	1.63484e-06	7.77012e-05	153	116	19	1	0.1	5.1
ENSG00000123106	CCDC91	protein_coding	-0.15	0.0883166	0.350582	0.351	0.12777	0.403774	0.128	0.0013175	0.018867	935	796	1078	0.9	1.1	0.8
ENSG00000123131	PRDX4	protein_coding	0.072	0.343243	0.679227	0.679	0.00059348	0.00916881	0.001	0.0130057	0.0996037	3655	3937	4788	1.1	1.3	0.9
ENSG00000123136	DDX39A	protein_coding	0.076	0.341874	0.678305	0.678	0.0159751	0.106844	0.016	0.000809737	0.0126954	820	901	644	1.1	0.8	1.3
ENSG00000123144	C19orf43	protein_coding	0.215	0.0194666	0.14474	0.145	0.00450078	0.0425567	0.005	0.614274	0.856919	3159	3844	4011	1.2	1.2	1
ENSG00000123146	ADGRE5	protein_coding	0.116	0.179923	0.506325	0.506	0.00059067	0.00913526	0.001	0.035573	0.193618	347	412	537	1.1	1.4	0.8
ENSG00000123179	EBPL	protein_coding	0.269	0.0128336	0.109322	0.109	1.25214e-07	7.57516e-06	0	0.00521155	0.0521466	1057	1355	1792	1.2	1.6	0.8
ENSG00000123297	TSFM	protein_coding	0.333	0.00916348	0.0881749	0.088	0.00294967	0.0311146	0.003	0.710575	0.90015	477	662	694	1.3	1.3	1
ENSG00000123349	PFDN5	protein_coding	0.215	0.00944389	0.0902727	0.09	0.517797	0.791752	0.518	0.00122055	0.0176912	2565	3076	2451	1.2	1	1.2
ENSG00000123358	NR4A1	protein_coding	-0.081	0.317749	0.654138	0.654	0.00384335	0.0379717	0.004	0.0585468	0.264944	705	629	504	0.9	0.8	1.2
ENSG00000123374	CDK2	protein_coding	0.407	0.00201471	0.0328925	0.033	0.997681	0.999078	0.998	0.00210149	0.0266997	779	1112	779	1.3	1	1.3
ENSG00000123416	TUBA1B	protein_coding	0.522	1.03447e-07	1.42119e-05	0	0.00920999	0.0718028	0.009	0.00666128	0.0621848	7134	10500	8621	1.4	1.2	1.2
ENSG00000123485	HJURP	protein_coding	0.382	0.00978055	0.0922233	0.092	0.0222758	0.133954	0.022	1.22651e-06	6.15666e-05	597	899	414	1.3	0.8	2
ENSG00000123505	AMD1	protein_coding	0.123	0.123337	0.419379	0.419	2.28602e-06	9.61875e-05	0	3.71113e-10	4.18353e-08	19319	22044	12883	1.1	0.7	1.7
ENSG00000123607	TTC21B	protein_coding	-0.406	0.00017138	0.00521983	0.005	0.144664	0.432602	0.145	0.0216785	0.140078	2825	2046	2493	0.8	0.9	0.9
ENSG00000123636	BAZ2B	protein_coding	-0.109	0.172869	0.496317	0.496	0.000155852	0.00317158	0	0.01527	0.110741	689	549	365	0.9	0.6	1.3
ENSG00000123643	SLC36A1	protein_coding	-0.26	0.0288174	0.185056	0.185	0.0301552	0.165478	0.03	1.61049e-05	0.000529648	253	176	360	0.8	1.2	0.5
ENSG00000123975	CKS2	protein_coding	0.616	4.73371e-05	0.00186946	0.002	0.831551	0.947826	0.832	0.000123789	0.002811	460	749	472	1.5	1	1.5
ENSG00000123983	ACSL3	protein_coding	0.28	0.0112621	0.10058	0.101	0.0551305	0.242966	0.055	8.55847e-06	0.000313139	14634	18899	12057	1.2	0.9	1.5
ENSG00000124006	OBSL1	protein_coding	-0.002	0.970865	0.990031	0.99	0.00143744	0.0181755	0.001	0.00166559	0.0224368	359	358	202	1	0.6	1.6
ENSG00000124098	FAM210B	protein_coding	0.116	0.100927	0.37518	0.375	1.30006e-06	5.99956e-05	0	0.00139895	0.0197956	5261	5810	7046	1.1	1.3	0.8
ENSG00000124102	PI3	protein_coding	0.298	0.0140073	0.116478	0.116	9.79118e-06	0.000324242	0	8.24457e-12	1.37147e-09	540	731	307	1.2	0.6	2.3
ENSG00000124107	SLPI	protein_coding	1.234	4.6069e-12	1.74981e-09	0	0.523363	0.795584	0.523	4.72177e-14	1.16465e-11	1074	2622	989	2.4	1	2.6
ENSG00000124151	NCOA3	protein_coding	-0.211	0.0436755	0.236197	0.236	0.0499989	0.229231	0.05	7.35201e-05	0.00182918	1220	950	1556	0.9	1.2	0.6
ENSG00000124157	SEMG2	protein_coding	6.093	1.14644e-11	4.00139e-09	0	0.710553	0.893379	0.711	3.93187e-12	7.12017e-10	8	639	6	68.2	1	88.8
ENSG00000124164	VAPB	protein_coding	-0.083	0.23897	0.578673	0.579	0.0706483	0.284142	0.071	0.00288803	0.0332658	4117	3808	4640	0.9	1.1	0.8
ENSG00000124172	ATP5E	protein_coding	0.391	0.000903972	0.0179413	0.018	2.1279e-06	9.08166e-05	0	0.155121	0.460504	2494	3452	3968	1.3	1.5	0.9
ENSG00000124181	PLCG1	protein_coding	-0.089	0.254245	0.592336	0.592	0.000138033	0.00289122	0	0.00758303	0.068302	3564	3241	2593	0.9	0.8	1.2
ENSG00000124215	CDH26	protein_coding	-0.25	0.0136935	0.114755	0.115	0.00729583	0.0606474	0.007	2.79057e-07	1.79022e-05	1225	971	1571	0.8	1.2	0.6
ENSG00000124225	PMEPA1	protein_coding	0.23	0.0097323	0.0918735	0.092	0.000307877	0.00552998	0	6.26671e-10	6.69041e-08	5231	6378	3960	1.2	0.8	1.6
ENSG00000124233	SEMG1	protein_coding	3.471	4.43104e-12	1.73401e-09	0	0.734086	0.903928	0.734	6.41029e-11	8.90346e-09	18	217	20	11.1	1	9.6
ENSG00000124260	MAGEA10	protein_coding	0.164	0.0660236	0.298644	0.299	0.100985	0.351302	0.101	0.000526723	0.0091116	1278	1509	1100	1.1	0.9	1.3
ENSG00000124333	VAMP7	protein_coding	-0.182	0.0243234	0.167259	0.167	0.205421	0.516658	0.205	0.000455976	0.00816902	2273	1934	2489	0.9	1.1	0.8
ENSG00000124334	IL9R	protein_coding	-4.907	2.82179e-06			1.01809e-05	0.000334055	0	0.646176	0.872341	45	1	1	0	0.9	1
ENSG00000124383	MPHOSPH10	protein_coding	0.096	0.241537	0.581834	0.582	0.01002	0.0760672	0.01	0.000194651	0.00407116	830	932	641	1.1	0.8	1.4
ENSG00000124593	PRICKLE4	protein_coding	-0.13	0.141653	0.450124	0.45	4.3466e-08	3.09366e-06	0	6.32401e-05	0.00163601	667	564	352	0.9	0.6	1.5
ENSG00000124614	RPS10	protein_coding	0.288	0.000199934	0.00589486	0.006	8.58864e-06	0.000292545	0	0.465002	0.773045	9217	11458	11959	1.2	1.3	1
ENSG00000124615	MOCS1	protein_coding	0.088	0.276682	0.615397	0.615	0.00267826	0.0292259	0.003	0.0566041	0.259628	322	372	478	1.1	1.4	0.9
ENSG00000124762	CDKN1A	protein_coding	-0.281	4.76016e-05	0.00187417	0.002	0.0464187	0.218119	0.046	1.40458e-09	1.46671e-07	23906	19325	26527	0.8	1.1	0.7
ENSG00000124766	SOX4	protein_coding	0.178	0.010304	0.094924	0.095	0.424415	0.730087	0.424	0.000771777	0.0122542	28463	32947	27194	1.1	1	1.2
ENSG00000124767	GLO1	protein_coding	0.101	0.191955	0.521945	0.522	0.0738225	0.291984	0.074	0.00200589	0.0258292	7349	8070	6464	1.1	0.9	1.2
ENSG00000124783	SSR1	protein_coding	0.044	0.531406	0.816053	0.816	1.09365e-06	5.16363e-05	0	2.22523e-05	0.000707426	3439	3592	4813	1	1.4	0.8
ENSG00000124788	ATXN1	protein_coding	-0.755	2.50926e-07	3.02846e-05	0	0.255153	0.573483	0.255	3.71388e-10	4.18353e-08	1089	619	1232	0.6	1.1	0.5
ENSG00000124942	AHNAK	protein_coding	-0.125	0.125199	0.422971	0.423	0.000501003	0.00811705	0.001	0.0522426	0.247478	3190	2822	2413	0.9	0.8	1.1
ENSG00000125107	CNOT1	protein_coding	-0.049	0.490431	0.78926	0.789	0.0157582	0.105789	0.016	0.00195271	0.0252718	6833	6513	8075	1	1.2	0.8
ENSG00000125148	MT2A	protein_coding	0.094	0.138882	0.445463	0.445	0.0615309	0.262047	0.062	0.000839589	0.013084	308	443	194	1.1	0.9	1.9
ENSG00000125166	GOT2	protein_coding	0.173	0.0323609	0.19872	0.199	0.000341948	0.00595122	0	0.15009	0.453376	2893	3374	3743	1.1	1.3	0.9
ENSG00000125257	ABCC4	protein_coding	-0.267	0.000641098	0.0141586	0.014	0.294165	0.614886	0.294	0.0181509	0.12484	14054	11394	13177	0.8	0.9	0.9
ENSG00000125266	EFNB2	protein_coding	-0.927	6.04413e-23	5.20359e-20	0	6.34456e-13	1.89094e-10	0	0.00763006	0.0684791	6646	3449	4125	0.5	0.6	0.9
ENSG00000125356	NDUFA1	protein_coding	0.232	0.0250743	0.170426	0.17	0.00119533	0.0157608	0.001	0.317929	0.659754	1310	1654	1837	1.2	1.3	0.9
ENSG00000125398	SOX9	protein_coding	0.006	0.9299	0.980225	0.98	0.000293171	0.00531739	0	0.000221632	0.00451661	229	233	115	1	0.6	1.8
ENSG00000125633	CCDC93	protein_coding	-0.469	0.00230664	0.0358029	0.036	0.000255179	0.00477825	0	0.538755	0.817264	1786	1170	1076	0.7	0.7	1
ENSG00000125637	PSD4	protein_coding	0.025	0.743678	0.921416	0.921	0.00341478	0.0348444	0.003	0.00119702	0.0174207	1011	1045	758	1	0.8	1.3
ENSG00000125651	GTF2F1	protein_coding	0.177	0.0511895	0.259138	0.259	0.000105572	0.00234884	0	0.0544754	0.253801	2160	2578	3065	1.1	1.4	0.9
ENSG00000125656	CLPP	protein_coding	0.147	0.0830794	0.341793	0.342	9.70707e-08	6.22733e-06	0	0.000329684	0.00624697	1378	1594	2156	1.1	1.5	0.8
ENSG00000125686	MED1	protein_coding	-0.084	0.290288	0.628569	0.629	0.039931	0.197597	0.04	0.00192468	0.0251226	2160	1973	2573	0.9	1.1	0.8
ENSG00000125691	RPL23	protein_coding	0.396	1.49678e-07	1.95247e-05	0	2.24416e-07	1.26897e-05	0	0.940276	0.982765	13989	18671	18594	1.3	1.3	1
ENSG00000125734	GPR108	protein_coding	-0.116	0.139837	0.446994	0.447	0.0231502	0.137595	0.023	0.000189267	0.00398771	1847	1652	2192	0.9	1.1	0.8
ENSG00000125743	SNRPD2	protein_coding	0.661	3.38582e-11	1.12114e-08	0	2.73843e-09	2.81841e-07	0	0.496172	0.791595	1565	2527	2406	1.6	1.5	1
ENSG00000125753	VASP	protein_coding	-0.023	0.765443	0.927618	0.928	0.00940806	0.0727523	0.009	0.00388059	0.041524	766	743	1000	1	1.2	0.8
ENSG00000125772	GPCPD1	protein_coding	-0.159	0.0892395	0.352356	0.352	0.000105022	0.00234392	0	2.89614e-08	2.3408e-06	757	623	1172	0.9	1.5	0.6
ENSG00000125818	PSMF1	protein_coding	-0.078	0.262308	0.601463	0.601	0.000545511	0.00861377	0.001	4.81886e-06	0.00019014	2880	2670	3634	0.9	1.2	0.8
ENSG00000125826	RBCK1	protein_coding	-0.153	0.0348181	0.208016	0.208	0.198763	0.508646	0.199	0.00069935	0.011399	6764	5936	7323	0.9	1.1	0.8
ENSG00000125827	TMX4	protein_coding	-0.348	0.000589819	0.0134101	0.013	0.784765	0.929105	0.785	0.00022123	0.00451661	1783	1344	1823	0.8	1	0.8
ENSG00000125835	SNRPB	protein_coding	0.429	5.92457e-06	0.00038255	0	0.000686208	0.0102366	0.001	0.258394	0.602149	2219	3077	2836	1.3	1.2	1.1
ENSG00000125844	RRBP1	protein_coding	-0.107	0.137156	0.441854	0.442	0.0123114	0.0892231	0.012	6.71417e-05	0.00170154	7513	6819	8845	0.9	1.1	0.8
ENSG00000125895	TMEM74B	protein_coding	-0.131	0.111952	0.397839	0.398	3.83115e-05	0.00100607	0	0.010949	0.0884454	355	268	166	0.9	0.5	1.4
ENSG00000125901	MRPS26	protein_coding	0.318	0.000900011	0.0179363	0.018	0.250251	0.567998	0.25	0.030731	0.176794	1389	1798	1520	1.2	1.1	1.1
ENSG00000125912	NCLN	protein_coding	0.221	0.0159211	0.12745	0.127	0.0021733	0.0251592	0.002	0.514171	0.802151	1448	1767	1865	1.2	1.2	1
ENSG00000125977	EIF2S2	protein_coding	0.098	0.152971	0.468009	0.468	0.000361193	0.00623309	0	0.0327238	0.183587	6946	7570	8611	1.1	1.2	0.9
ENSG00000126010	GRPR	protein_coding	3.045	3.70376e-05			0.710141	0.893379	0.71	0.000176431	0.00374483	5	62	7	8.3	1	6.2
ENSG00000126012	KDM5C	protein_coding	-0.429	0.000104357	0.00345555	0.003	0.0773037	0.300436	0.077	0.0344921	0.189495	3514	2507	3015	0.7	0.9	0.9
ENSG00000126070	AGO3	protein_coding	-0.345	0.00322995	0.0439235	0.044	0.222557	0.537367	0.223	3.30736e-05	0.000975764	1457	1073	1654	0.8	1.1	0.7
ENSG00000126214	KLC1	protein_coding	-0.281	0.00109314	0.0205749	0.021	0.0198399	0.123673	0.02	0.351687	0.688442	3104	2476	2642	0.8	0.9	1
ENSG00000126267	COX6B1	protein_coding	0.47	5.78814e-05	0.00217924	0.002	0.00822586	0.0660377	0.008	0.168947	0.481777	1440	2080	1835	1.4	1.2	1.1
ENSG00000126432	PRDX5	protein_coding	0.169	0.0585921	0.279595	0.28	0.00028435	0.0052086	0	0.0824029	0.323795	5125	6062	7073	1.1	1.3	0.9
ENSG00000126457	PRMT1	protein_coding	0.384	4.69117e-06	0.000310676	0	4.66294e-09	4.45527e-07	0	0.200484	0.530153	3260	4351	4715	1.3	1.4	0.9
ENSG00000126464	PRR12	protein_coding	-0.339	0.000845071	0.0172133	0.017	0.0401877	0.198076	0.04	0.198822	0.527219	1574	1192	1327	0.8	0.9	0.9
ENSG00000126500	FLRT1	protein_coding	-0.715	0.00159185	0.0273003	0.027	0.610839	0.845859	0.611	0.000268943	0.00529959	198	103	219	0.6	1	0.5
ENSG00000126602	TRAP1	protein_coding	0.249	0.00464834	0.0562066	0.056	1.55244e-10	2.28961e-08	0	0.000356325	0.00667495	2641	3253	4226	1.2	1.6	0.8
ENSG00000126787	DLGAP5	protein_coding	0.164	0.0843603	0.343994	0.344	0.0950269	0.339864	0.095	0.000741981	0.0118468	412	533	321	1.1	0.9	1.5
ENSG00000126804	ZBTB1	protein_coding	-0.27	0.0114363	0.101344	0.101	0.348081	0.66484	0.348	0.000538401	0.00925765	1228	951	1350	0.8	1.1	0.7
ENSG00000126821	SGPP1	protein_coding	-0.237	0.0315103	0.195588	0.196	0.315797	0.638286	0.316	0.00166	0.0224037	1055	808	1194	0.8	1.1	0.7
ENSG00000126870	WDR60	protein_coding	-0.063	0.378984	0.706574	0.707	0.000951565	0.0131274	0.001	0.0165382	0.116945	323	278	182	1	0.6	1.3
ENSG00000126934	MAP2K2	protein_coding	-0.082	0.23327	0.572817	0.573	1.76604e-05	0.000534142	0	4.42182e-08	3.34701e-06	4499	4172	5894	0.9	1.3	0.7
ENSG00000127022	CANX	protein_coding	0.09	0.128446	0.426415	0.426	9.2805e-07	4.46463e-05	0	0.000712019	0.0115116	19333	21103	25641	1.1	1.3	0.8
ENSG00000127054	CPSF3L	protein_coding	-0.075	0.313573	0.650504	0.651	0.00173761	0.0209813	0.002	0.0338146	0.187429	3340	3096	2638	0.9	0.8	1.1
ENSG00000127184	COX7C	protein_coding	0.443	1.56642e-06	0.000134936	0	1.67694e-07	9.79198e-06	0	0.667617	0.882221	4008	5586	5755	1.4	1.4	1
ENSG00000127191	TRAF2	protein_coding	0.585	3.86156e-05	0.00160144	0.002	0.898433	0.971659	0.898	2.38356e-05	0.00074779	506	803	499	1.5	1	1.5
ENSG00000127324	TSPAN8	protein_coding	0.978	0.00543538			0.232606	0.549559	0.233	0.000154434	0.00333736	16	57	8	2	1	4.9
ENSG00000127415	IDUA	protein_coding	-0.265	0.0267213	0.176873	0.177	0.000234017	0.00448173	0	0.141743	0.43943	887	634	504	0.8	0.6	1.1
ENSG00000127418	FGFRL1	protein_coding	-0.195	0.0269412	0.177239	0.177	1.42023e-11	2.86167e-09	0	5.48082e-06	0.000211915	3783	3161	2183	0.9	0.6	1.4
ENSG00000127419	TMEM175	protein_coding	-0.137	0.118582	0.410244	0.41	0.00348425	0.0353767	0.003	0.173553	0.489567	681	537	436	0.9	0.7	1.1
ENSG00000127472	PLA2G5	protein_coding	-0.144	0.102428	0.377822	0.378	0.000518167	0.00830112	0.001	0.0651789	0.281452	347	265	194	0.9	0.6	1.2
ENSG00000127483	HP1BP3	protein_coding	-0.352	0.00188405	0.0311931	0.031	0.000562439	0.00882264	0.001	0.726617	0.908082	2821	2092	2021	0.8	0.8	1
ENSG00000127511	SIN3B	protein_coding	-0.33	0.000972708	0.0188761	0.019	0.00595934	0.0530188	0.006	0.58557	0.843554	2330	1779	1860	0.8	0.8	1
ENSG00000127526	SLC35E1	protein_coding	-0.11	0.105703	0.384955	0.385	0.00209079	0.024417	0.002	2.81153e-06	0.000120786	5602	5083	6735	0.9	1.2	0.8
ENSG00000127540	UQCR11	protein_coding	0.327	0.00242779	0.0367556	0.037	4.87278e-08	3.43399e-06	0	0.0154432	0.111468	3022	3996	4995	1.3	1.6	0.8
ENSG00000127561	SYNGR3	protein_coding	0.009	0.902036	0.970095	0.97	0.000683845	0.010212	0.001	0.00116218	0.01707	442	450	668	1	1.4	0.7
ENSG00000127616	SMARCA4	protein_coding	0.403	1.10377e-05	0.000647982	0.001	0.214099	0.526	0.214	0.00167709	0.0225281	3253	4417	3548	1.3	1.1	1.2
ENSG00000127824	TUBA4A	protein_coding	0.392	0.00192008	0.0317489	0.032	0.740805	0.907413	0.741	0.000627781	0.0104552	625	877	603	1.3	1	1.4
ENSG00000127863	TNFRSF19	protein_coding	1.16	7.95421e-12	2.90374e-09	0	5.60875e-06	0.000200097	0	7.1285e-30	6.79868e-27	2769	6416	1578	2.2	0.6	4
ENSG00000127870	RNF6	protein_coding	-0.228	0.0160973	0.128401	0.128	0.0791157	0.304936	0.079	3.26949e-05	0.000974444	2756	2242	3202	0.9	1.1	0.7
ENSG00000127884	ECHS1	protein_coding	0.276	0.000853655	0.0173063	0.017	4.58774e-06	0.000169835	0	0.212303	0.543328	4676	5820	6318	1.2	1.3	0.9
ENSG00000127922	SHFM1	protein_coding	0.07	0.348237	0.682491	0.682	0.00411049	0.0397597	0.004	0.0533859	0.2509	1246	1440	1940	1.1	1.4	0.8
ENSG00000127955	GNAI1	protein_coding	-0.316	0.0179429	0.138163	0.138	4.58963e-07	2.41803e-05	0	1.92596e-13	4.37346e-11	411	279	918	0.8	2.1	0.3
ENSG00000128059	PPAT	protein_coding	0.008	0.911497	0.974011	0.974	0.000704579	0.0104345	0.001	0.00105788	0.0158141	1127	1140	1565	1	1.3	0.8
ENSG00000128159	TUBGCP6	protein_coding	-0.37	0.00234936	0.0361186	0.036	5.21851e-06	0.000188525	0	0.128641	0.41477	1350	979	830	0.8	0.6	1.1
ENSG00000128165	ADM2	protein_coding	-0.142	0.0668149	0.300749	0.301	0.00356284	0.0359703	0.004	2.13346e-06	9.68928e-05	4439	3897	5454	0.9	1.2	0.7
ENSG00000128191	DGCR8	protein_coding	0.529	1.89456e-05	0.00092326	0.001	0.0496589	0.228284	0.05	0.0209092	0.136712	1019	1535	1231	1.4	1.1	1.2
ENSG00000128228	SDF2L1	protein_coding	0.277	0.00304767	0.0425029	0.043	8.46026e-14	3.1034e-11	0	6.95091e-06	0.000261684	2440	3076	4365	1.2	1.8	0.7
ENSG00000128272	ATF4	protein_coding	0.192	0.0134098	0.112956	0.113	0.00310515	0.0323541	0.003	0.628078	0.86359	14475	17004	17550	1.1	1.2	1
ENSG00000128298	BAIAP2L2	protein_coding	-0.645	0.00219525	0.0346598	0.035	0.00278708	0.0299261	0.003	0.947495	0.9851	224	122	124	0.6	0.6	1
ENSG00000128309	MPST	protein_coding	0.142	0.0853607	0.345769	0.346	0.00277376	0.0298133	0.003	0.204678	0.53515	1365	1568	1738	1.1	1.2	0.9
ENSG00000128311	TST	protein_coding	0.164	0.0850697	0.345328	0.345	0.000510097	0.00822711	0.001	0.0802065	0.318909	598	737	912	1.1	1.4	0.9
ENSG00000128346	C22orf23	protein_coding	-0.472	0.000836001	0.0171095	0.017	0.924431	0.980059	0.924	0.000607382	0.0101509	739	495	747	0.7	1	0.7
ENSG00000128524	ATP6V1F	protein_coding	0.27	0.0042541	0.0531824	0.053	0.00240395	0.026826	0.002	0.859579	0.958393	1808	2268	2300	1.2	1.2	1
ENSG00000128590	DNAJB9	protein_coding	-0.06	0.390982	0.716644	0.717	3.83203e-07	2.04556e-05	0	3.02961e-09	2.93804e-07	2759	2598	3936	1	1.4	0.7
ENSG00000128595	CALU	protein_coding	0.04	0.561961	0.835021	0.835	4.10984e-06	0.000155543	0	5.7756e-05	0.00151731	7360	7643	9923	1	1.3	0.8
ENSG00000128607	KLHDC10	protein_coding	-0.01	0.894346	0.967917	0.968	0.00040139	0.00681173	0	0.000257277	0.00512978	1526	1509	2041	1	1.3	0.8
ENSG00000128626	MRPS12	protein_coding	0.372	0.0029145	0.0411792	0.041	7.24941e-05	0.0017285	0	0.321307	0.662714	564	788	880	1.3	1.5	0.9
ENSG00000128641	MYO1B	protein_coding	-0.938	9.6484e-10	2.35093e-07	0	1.00608e-07	6.31271e-06	0	0.435173	0.75425	1375	691	756	0.5	0.6	0.9
ENSG00000128699	ORMDL1	protein_coding	-0.281	0.00430162	0.0536208	0.054	0.00061896	0.00949072	0.001	0.567993	0.834004	1680	1318	1255	0.8	0.8	1
ENSG00000128829	EIF2AK4	protein_coding	0.166	0.0722721	0.315525	0.316	0.00107106	0.0144826	0.001	4.20842e-07	2.52965e-05	1735	2076	1248	1.1	0.8	1.6
ENSG00000128908	INO80	protein_coding	0.508	0.000102887	0.00341826	0.003	0.0640787	0.268055	0.064	0.0420927	0.215317	688	1030	834	1.4	1.1	1.2
ENSG00000128923	FAM63B	protein_coding	-0.392	0.000709684	0.0152748	0.015	0.0189431	0.119743	0.019	0.300332	0.643581	1526	1104	1219	0.8	0.8	0.9
ENSG00000128928	IVD	protein_coding	0.299	0.00782922	0.079991	0.08	0.00334072	0.034383	0.003	0.790911	0.9331	849	1116	1147	1.2	1.3	1
ENSG00000128965	CHAC1	protein_coding	0.179	0.0525919	0.263204	0.263	2.07753e-10	3.00213e-08	0	1.04346e-05	0.000373192	1283	1539	2324	1.1	1.8	0.7
ENSG00000128989	ARPP19	protein_coding	0.027	0.698343	0.900579	0.901	0.000311645	0.00557299	0	6.60217e-05	0.00168121	2949	3040	2222	1	0.8	1.3
ENSG00000129128	SPCS3	protein_coding	-0.098	0.19127	0.520889	0.521	8.85181e-08	5.78237e-06	0	2.88694e-11	4.30215e-09	2632	2396	3853	0.9	1.4	0.6
ENSG00000129295	LRRC6	protein_coding	-0.031	0.552349	0.827978	0.828	0.00084378	0.0119872	0.001	0.0057243	0.0560519	148	127	58	1	0.5	1.6
ENSG00000129562	DAD1	protein_coding	0.052	0.489432	0.788578	0.789	0.0017591	0.0211299	0.002	0.0149633	0.109185	3284	3466	4194	1	1.2	0.9
ENSG00000129566	TEP1	protein_coding	0.026	0.718732	0.90851	0.909	0.000856436	0.0121069	0.001	0.000229843	0.00465742	727	768	430	1	0.7	1.6
ENSG00000129757	CDKN1C	protein_coding	-0.007	0.92171	0.977924	0.978	0.00282112	0.0301636	0.003	0.00399194	0.04246	753	745	548	1	0.8	1.3
ENSG00000129824	RPS4Y1	protein_coding	0.422	1.44864e-06	0.000127264	0	5.56185e-06	0.00019892	0	0.784645	0.930735	3735	5118	5027	1.3	1.3	1
ENSG00000129862	VCY1B	protein_coding	0.08	0.0546087	0.268456	0.268	0.190499	0.498953	0.19	0.00147552	0.020594	33	70	19	1.1	1	2.6
ENSG00000129864	VCY	protein_coding	0.08	0.0546087	0.268456	0.268	0.190499	0.498953	0.19	0.00147552	0.020594	33	70	19	1.1	1	2.6
ENSG00000129968	ABHD17A	protein_coding	0.105	0.19811	0.531314	0.531	0.00549977	0.0498768	0.005	0.136575	0.429146	2352	2649	3041	1.1	1.2	0.9
ENSG00000130005	GAMT	protein_coding	0.107	0.156417	0.47464	0.475	0.00075044	0.0109215	0.001	0.0513976	0.24518	1948	2156	2478	1.1	1.2	0.9
ENSG00000130066	SAT1	protein_coding	-0.518	7.10583e-09	1.29246e-06	0	0.0318938	0.17121	0.032	2.34951e-15	7.1515e-13	5971	4082	6868	0.7	1.1	0.6
ENSG00000130158	DOCK6	protein_coding	-0.484	3.96018e-05	0.00162625	0.002	1.98857e-06	8.65878e-05	0	0.519783	0.80596	1754	1202	1132	0.7	0.7	1
ENSG00000130159	ECSIT	protein_coding	0.137	0.118774	0.410375	0.41	3.02317e-06	0.000120808	0	0.00195282	0.0252718	726	848	1149	1.1	1.5	0.8
ENSG00000130164	LDLR	protein_coding	0.42	0.0020075	0.0328163	0.033	2.71979e-10	3.77761e-08	0	0.00147118	0.0205735	419	605	881	1.3	2	0.7
ENSG00000130175	PRKCSH	protein_coding	0.206	0.0187546	0.141635	0.142	0.00113931	0.0151618	0.001	0.3666	0.701523	3107	3734	4007	1.2	1.2	0.9
ENSG00000130222	GADD45G	protein_coding	0.692	3.67048e-09	7.29239e-07	0	0.376652	0.689724	0.377	1.52656e-11	2.39989e-09	1027	1707	951	1.6	0.9	1.8
ENSG00000130255	RPL36	protein_coding	0.368	1.45081e-05	0.000771018	0.001	6.68967e-10	7.9752e-08	0	0.0665277	0.284273	8750	11537	12968	1.3	1.5	0.9
ENSG00000130283	GDF1	protein_coding	0.007	0.106095	0.385501	0.386	0.131759	0.409262	0.132	0.00274008	0.0321382	8	283	0	1	1	1
ENSG00000130303	BST2	protein_coding	-0.027	0.44021			0.014224	0.098494	0.014	0.0015433	0.0213478	24	17	64	1	1.1	0.4
ENSG00000130311	DDA1	protein_coding	-0.09	0.247133	0.586345	0.586	0.0656408	0.271718	0.066	0.00280509	0.0326522	1559	1417	1812	0.9	1.1	0.8
ENSG00000130429	ARPC1B	protein_coding	-0.437	0.00110435	0.0206982	0.021	0.00917192	0.071545	0.009	4.62194e-09	4.2936e-07	2498	1717	3365	0.7	1.3	0.5
ENSG00000130487	KLHDC7B	protein_coding	-0.294	0.0174633	0.135537	0.136	0.571456	0.823959	0.571	0.0034461	0.0381874	393	285	424	0.8	1	0.7
ENSG00000130508	PXDN	protein_coding	-0.11	0.200293	0.533427	0.533	1.57337e-11	3.1262e-09	0	4.6055e-08	3.4677e-06	5298	4561	2398	0.9	0.5	1.8
ENSG00000130517	PGPEP1	protein_coding	-0.358	0.00020224	0.00592921	0.006	0.813333	0.940854	0.813	7.95107e-05	0.0019578	2171	1635	2211	0.8	1	0.8
ENSG00000130520	LSM4	protein_coding	0.287	0.00215645	0.0344233	0.034	0.0021706	0.0251592	0.002	0.999525	0.999735	3333	4227	4227	1.2	1.2	1
ENSG00000130522	JUND	protein_coding	-0.133	0.0503519	0.256651	0.257	1.93221e-06	8.47921e-05	0	1.94973e-11	2.93609e-09	7913	7072	10390	0.9	1.3	0.7
ENSG00000130545	CRB3	protein_coding	-0.133	0.116262	0.405456	0.405	0.0331424	0.175932	0.033	0.000229434	0.00465571	1288	1126	1541	0.9	1.1	0.8
ENSG00000130559	CAMSAP1	protein_coding	-0.339	0.00229115	0.0357945	0.036	0.771707	0.921936	0.772	0.00588508	0.0573125	2423	1812	2359	0.8	1	0.8
ENSG00000130635	COL5A1	protein_coding	0.065	0.219824	0.556628	0.557	0.00269769	0.0293436	0.003	2.49625e-05	0.000776335	142	201	59	1	0.5	2.9
ENSG00000130638	ATXN10	protein_coding	0.221	0.00468849	0.0564409	0.056	0.00405091	0.0393946	0.004	0.961299	0.988621	3320	3979	3991	1.2	1.2	1
ENSG00000130653	PNPLA7	protein_coding	-0.12	0.164252	0.487062	0.487	4.59503e-05	0.00117166	0	0.00718043	0.0656421	507	420	290	0.9	0.6	1.3
ENSG00000130702	LAMA5	protein_coding	-0.434	1.56917e-05	0.000810568	0.001	4.1089e-13	1.33595e-10	0	0.00343889	0.0381666	4349	3111	2475	0.7	0.6	1.2
ENSG00000130707	ASS1	protein_coding	0.13	0.0823095	0.339708	0.34	1.87977e-10	2.74408e-08	0	3.70098e-06	0.000152144	4930	5535	7526	1.1	1.5	0.8
ENSG00000130725	UBE2M	protein_coding	-0.071	0.314078	0.650939	0.651	0.00636824	0.0557073	0.006	0.00019333	0.00404945	3670	3432	4398	1	1.2	0.8
ENSG00000130726	TRIM28	protein_coding	0.243	0.00160655	0.027516	0.028	0.000612845	0.00941714	0.001	0.785715	0.930999	6934	8406	8547	1.2	1.2	1
ENSG00000130731	METTL26	protein_coding	0.117	0.132783	0.434557	0.435	2.02151e-06	8.76357e-05	0	0.00119523	0.0174124	1584	1772	2255	1.1	1.4	0.8
ENSG00000130733	YIPF2	protein_coding	-0.128	0.11041	0.394508	0.395	0.00689849	0.0586741	0.007	1.81073e-05	0.000587399	1795	1581	2217	0.9	1.2	0.7
ENSG00000130762	ARHGEF16	protein_coding	-0.12	0.145402	0.456746	0.457	0.00101206	0.0138023	0.001	0.0675807	0.287143	1527	1344	1143	0.9	0.8	1.1
ENSG00000130766	SESN2	protein_coding	0.038	0.588635	0.84944	0.849	8.73085e-05	0.00201783	0	0.000732176	0.0117363	4540	4709	5904	1	1.3	0.8
ENSG00000130787	HIP1R	protein_coding	0.03	0.674866	0.89116	0.891	0.000516364	0.0082815	0.001	0.00010347	0.00241869	2002	2071	1508	1	0.8	1.3
ENSG00000130811	EIF3G	protein_coding	0.116	0.15314	0.468317	0.468	7.06405e-05	0.00168994	0	0.0110074	0.088796	2691	3032	3750	1.1	1.3	0.8
ENSG00000130813	C19orf66	protein_coding	-0.099	0.209982	0.543974	0.544	8.392e-06	0.00028653	0	0.00139879	0.0197956	321	262	152	0.9	0.5	1.5
ENSG00000130821	SLC6A8	protein_coding	0.355	0.00219281	0.0346598	0.035	0.514017	0.790347	0.514	0.000204009	0.00421755	7729	10537	7235	1.3	1	1.4
ENSG00000130827	PLXNA3	protein_coding	-0.45	4.07388e-05	0.00166488	0.002	0.000734361	0.0107785	0.001	0.467317	0.774968	2325	1635	1742	0.7	0.8	1
ENSG00000130935	NOL11	protein_coding	0.478	0.00152575	0.0264832	0.026	0.0952864	0.340281	0.095	0.135775	0.427991	567	862	709	1.4	1.1	1.1
ENSG00000130940	CASZ1	protein_coding	-0.034	0.65224	0.882085	0.882	0.00285891	0.0304086	0.003	0.0114968	0.0913231	2453	2350	1846	1	0.8	1.2
ENSG00000131016	AKAP12	protein_coding	0.056	0.152205	0.466873	0.467	0.0742565	0.29281	0.074	0.00129787	0.0186511	5380	9558	2626	1	0.9	2.6
ENSG00000131116	ZNF428	protein_coding	0.251	0.0193266	0.144232	0.144	0.000169891	0.00340878	0	0.155621	0.461316	675	865	1006	1.2	1.4	0.9
ENSG00000131143	COX4I1	protein_coding	0.166	0.0318254	0.19646	0.196	0.000427272	0.00715755	0	0.169044	0.481777	7913	9145	10034	1.1	1.2	0.9
ENSG00000131242	RAB11FIP4	protein_coding	-0.503	0.00284216	0.0404674	0.04	0.00618949	0.0545911	0.006	0.823374	0.947108	350	219	227	0.7	0.7	1
ENSG00000131381	RBSN	protein_coding	-0.034	0.641847	0.877453	0.877	0.000545041	0.00861377	0.001	9.29633e-05	0.00223005	1233	1185	1645	1	1.3	0.7
ENSG00000131462	TUBG1	protein_coding	0.266	0.00946549	0.0902787	0.09	0.00229878	0.0259971	0.002	0.650808	0.87509	774	985	1027	1.2	1.3	1
ENSG00000131469	RPL27	protein_coding	0.239	0.000949797	0.0185854	0.019	1.56584e-09	1.72315e-07	0	0.00631668	0.0602041	9654	11632	13567	1.2	1.4	0.9
ENSG00000131584	ACAP3	protein_coding	-0.437	0.000196174	0.0058239	0.006	1.02003e-14	4.05349e-12	0	5.7862e-05	0.00151731	4696	3309	2261	0.7	0.5	1.4
ENSG00000131591	C1orf159	protein_coding	-0.099	0.220507	0.557887	0.558	0.00261612	0.0286572	0.003	0.0720567	0.297502	400	337	260	0.9	0.7	1.2
ENSG00000131626	PPFIA1	protein_coding	-0.306	0.000403955	0.0100128	0.01	0.0758992	0.296914	0.076	0.0807948	0.320358	3048	2393	2699	0.8	0.9	0.9
ENSG00000131669	NINJ1	protein_coding	0.084	0.239132	0.578846	0.579	0.00134647	0.0173221	0.001	0.0429957	0.218274	2905	3141	3592	1.1	1.2	0.9
ENSG00000131711	MAP1B	protein_coding	-1.059	1.2997e-34	2.09805e-31	0	0.775294	0.923754	0.775	4.39375e-36	5.71427e-33	9482	4501	9646	0.5	1	0.5
ENSG00000131725	WDR44	protein_coding	-0.34	0.00253889	0.03786	0.038	0.350147	0.66603	0.35	0.037946	0.202181	950	708	868	0.8	0.9	0.9
ENSG00000131747	TOP2A	protein_coding	0.049	0.523539	0.81213	0.812	0.0142994	0.0988251	0.014	0.00203657	0.0261302	1723	1875	1246	1	0.8	1.4
ENSG00000131791	PRKAB2	protein_coding	-0.45	0.00125869	0.0227339	0.023	0.109127	0.367871	0.109	0.105637	0.373939	1068	725	881	0.7	0.9	0.9
ENSG00000131844	MCCC2	protein_coding	-0.677	8.78779e-08	1.22028e-05	0	0.33909	0.657271	0.339	2.94677e-10	3.48401e-08	7465	4523	8162	0.6	1.1	0.6
ENSG00000131871	VIMP	protein_coding	0.096	0.222825	0.559419	0.559	0.00229591	0.0259852	0.002	0.0678742	0.28767	1576	1740	2019	1.1	1.2	0.9
ENSG00000131941	RHPN2	protein_coding	-0.633	1.38755e-07	1.82845e-05	0	0.913877	0.975936	0.914	8.50145e-08	6.11165e-06	1969	1228	1989	0.6	1	0.6
ENSG00000132182	NUP210	protein_coding	0.102	0.200238	0.533427	0.533	0.00307411	0.0321244	0.003	0.0937637	0.349137	1786	1988	2285	1.1	1.2	0.9
ENSG00000132254	ARFIP2	protein_coding	0.085	0.24436	0.584095	0.584	0.000540123	0.00858263	0.001	0.0218924	0.141055	2464	2673	3140	1.1	1.2	0.9
ENSG00000132274	TRIM22	protein_coding	-0.113	0.158204	0.477208	0.477	0.00250703	0.0276955	0.003	0.103438	0.369112	320	252	189	0.9	0.7	1.1
ENSG00000132286	TIMM10B	protein_coding	-0.061	0.439585	0.750999	0.751	0.00615766	0.0543439	0.006	0.00046552	0.00831428	714	654	975	1	1.3	0.7
ENSG00000132300	PTCD3	protein_coding	-0.262	0.0159012	0.127387	0.127	0.000605338	0.00934193	0.001	0.305791	0.649234	2094	1623	1455	0.8	0.7	1.1
ENSG00000132329	RAMP1	protein_coding	-0.035	0.651338	0.881472	0.881	0.00200086	0.0236564	0.002	0.000414929	0.00753297	804	764	1126	1	1.3	0.7
ENSG00000132341	RAN	protein_coding	0.449	9.86558e-05	0.00330063	0.003	0.00119972	0.0157925	0.001	0.515647	0.803315	1883	2683	2529	1.4	1.3	1
ENSG00000132356	PRKAA1	protein_coding	-0.412	8.73665e-06	0.00052722	0.001	0.604361	0.841335	0.604	8.92721e-05	0.00215731	4734	3461	4564	0.8	1	0.8
ENSG00000132361	CLUH	protein_coding	-0.078	0.318628	0.655426	0.655	0.000211325	0.00414139	0	0.00683918	0.0634921	2138	1859	1276	0.9	0.6	1.3
ENSG00000132376	INPP5K	protein_coding	-0.271	0.0124711	0.107285	0.107	0.175808	0.479983	0.176	0.000119697	0.00273983	1509	1166	1735	0.8	1.1	0.7
ENSG00000132383	RPA1	protein_coding	0.308	0.000429897	0.0104749	0.01	0.075215	0.294963	0.075	0.0830322	0.325446	2972	3820	3375	1.2	1.1	1.1
ENSG00000132424	PNISR	protein_coding	-0.141	0.0938614	0.362695	0.363	0.00327303	0.0337835	0.003	0.206071	0.536108	1733	1501	1345	0.9	0.8	1.1
ENSG00000132432	SEC61G	protein_coding	0.271	0.00153307	0.0265745	0.027	0.0499004	0.228994	0.05	0.227569	0.562961	4519	5630	5178	1.2	1.1	1.1
ENSG00000132507	EIF5A	protein_coding	0.295	0.00063472	0.0140838	0.014	3.17125e-06	0.000123956	0	0.214232	0.545048	5672	7172	7812	1.2	1.3	0.9
ENSG00000132510	KDM6B	protein_coding	-0.139	0.0712765	0.31287	0.313	0.246641	0.564584	0.247	0.00308482	0.0351645	8016	7058	8700	0.9	1.1	0.8
ENSG00000132535	DLG4	protein_coding	0.029	0.703154	0.902189	0.902	0.00340872	0.0348251	0.003	0.000951959	0.0145034	1190	1240	864	1	0.8	1.4
ENSG00000132589	FLOT2	protein_coding	0.16	0.063532	0.291379	0.291	0.330434	0.649482	0.33	0.00476378	0.0487486	1944	2277	1790	1.1	0.9	1.2
ENSG00000132600	PRMT7	protein_coding	0.09	0.26706	0.60695	0.607	0.0721463	0.287691	0.072	0.00369836	0.0403883	605	700	476	1.1	0.9	1.4
ENSG00000132640	BTBD3	protein_coding	-0.298	0.00820168	0.0824253	0.082	0.0245563	0.143213	0.025	1.08277e-06	5.57199e-05	947	718	1196	0.8	1.2	0.6
ENSG00000132646	PCNA	protein_coding	0.298	0.00204233	0.0331756	0.033	0.575403	0.826063	0.575	0.0119014	0.09349	1730	2216	1810	1.2	1	1.2
ENSG00000132680	KIAA0907	protein_coding	-0.157	0.0751017	0.322321	0.322	8.76878e-07	4.26688e-05	0	0.00162249	0.0220856	1210	1030	770	0.9	0.7	1.3
ENSG00000132694	ARHGEF11	protein_coding	-0.148	0.0865688	0.348046	0.348	0.0001127	0.00244656	0	0.0320977	0.181211	1802	1545	1271	0.9	0.7	1.2
ENSG00000132698	RAB25	protein_coding	0.294	0.00244363	0.0368699	0.037	0.200358	0.51021	0.2	0.0817913	0.322671	1274	1628	1414	1.2	1.1	1.1
ENSG00000132716	DCAF8	protein_coding	-0.219	0.010209	0.094644	0.095	0.00442778	0.0420045	0.004	0.779385	0.928693	4321	3579	3507	0.9	0.8	1
ENSG00000132746	ALDH3B2	protein_coding	0.135	0.133207	0.435366	0.435	0.00273937	0.0295546	0.003	7.48781e-06	0.000279427	1038	1223	744	1.1	0.8	1.6
ENSG00000132780	NASP	protein_coding	0.387	0.000244146	0.00679506	0.007	0.558292	0.816014	0.558	0.00213208	0.0269449	1468	1998	1542	1.3	1	1.2
ENSG00000132781	MUTYH	protein_coding	0.076	0.333298	0.669916	0.67	0.0226384	0.135679	0.023	0.00124004	0.0179373	454	519	329	1.1	0.8	1.4
ENSG00000132793	LPIN3	protein_coding	-0.343	0.00408092	0.051871	0.052	1.92276e-09	2.05555e-07	0	0.00180185	0.0237798	1078	793	564	0.8	0.5	1.3
ENSG00000132842	AP3B1	protein_coding	0.04	0.608808	0.861773	0.862	0.000314786	0.005619	0	0.00208365	0.0265912	832	877	1207	1	1.4	0.8
ENSG00000132849	PATJ	protein_coding	-0.082	0.303385	0.64165	0.642	0.000331753	0.00581624	0	0.0105393	0.0861299	2779	2507	1936	0.9	0.7	1.2
ENSG00000132872	SYT4	protein_coding	4.768	5.28507e-185	6.82514e-181	0	2.49268e-24	5.94339e-21	0	2.24748e-285	3.21524e-281	489	13429	128	27.2	0.3	104.9
ENSG00000132963	POMP	protein_coding	0.105	0.203281	0.536681	0.537	0.0019333	0.023029	0.002	0.0679222	0.28767	2194	2466	2919	1.1	1.3	0.9
ENSG00000133027	PEMT	protein_coding	0.095	0.259005	0.59724	0.597	0.00126201	0.016488	0.001	0.0361567	0.195703	562	637	802	1.1	1.3	0.8
ENSG00000133030	MPRIP	protein_coding	-0.136	0.0970395	0.367918	0.368	0.000248385	0.00468339	0	0.0449149	0.224669	4584	4010	3411	0.9	0.8	1.1
ENSG00000133065	SLC41A1	protein_coding	-0.252	0.00308713	0.0429032	0.043	4.77948e-05	0.00120708	0	0.26343	0.607273	2932	2382	2201	0.8	0.8	1.1
ENSG00000133103	COG6	protein_coding	-0.537	5.98697e-08	8.49623e-06	0	0.293417	0.614676	0.293	1.31938e-05	0.000453727	2289	1538	2120	0.7	0.9	0.7
ENSG00000133112	TPT1	protein_coding	0.141	0.0386915	0.221856	0.222	2.44317e-07	1.36e-05	0	0.00197481	0.0254979	47175	52972	63005	1.1	1.3	0.9
ENSG00000133131	MORC4	protein_coding	-0.045	0.561957	0.835021	0.835	0.00112204	0.0149472	0.001	0.000129098	0.00291305	1306	1236	1785	1	1.3	0.7
ENSG00000133142	TCEAL4	protein_coding	0.271	0.00361619	0.0474588	0.047	0.333612	0.652626	0.334	0.0527602	0.24894	1593	2000	1719	1.2	1.1	1.1
ENSG00000133256	PDE6B	protein_coding	-0.119	0.0415403	0.230296	0.23	1.83777e-05	0.000546592	0	0.0215857	0.139667	149	80	39	0.9	0.3	1.2
ENSG00000133315	MACROD1	protein_coding	0.417	0.00469971	0.0564577	0.056	0.00221143	0.025411	0.002	0.815662	0.943301	505	751	776	1.3	1.4	1
ENSG00000133318	RTN3	protein_coding	-0.067	0.316886	0.65319	0.653	0.000121654	0.00261318	0	1.29665e-06	6.39652e-05	13191	12399	16731	1	1.2	0.8
ENSG00000133466	C1QTNF6	protein_coding	-0.079	0.308383	0.645923	0.646	0.000354403	0.00613812	0	0.0108629	0.0879481	439	379	257	0.9	0.6	1.3
ENSG00000133477	FAM83F	protein_coding	-0.123	0.119386	0.411	0.411	0.00317287	0.0328921	0.003	7.46216e-06	0.000279427	1602	1419	2014	0.9	1.2	0.7
ENSG00000133639	BTG1	protein_coding	0.293	0.00323404	0.0439235	0.044	0.0572466	0.248927	0.057	1.28172e-06	6.34472e-05	8932	11484	7592	1.2	0.9	1.5
ENSG00000133943	C14orf159	protein_coding	-0.022	0.763868	0.927506	0.928	0.00467326	0.0437537	0.005	0.0112357	0.0901503	408	391	273	1	0.7	1.3
ENSG00000134046	MBD2	protein_coding	0.107	0.196677	0.529473	0.529	3.08913e-07	1.68676e-05	0	0.000139846	0.00308472	1307	1470	2079	1.1	1.5	0.7
ENSG00000134057	CCNB1	protein_coding	0.413	0.000226749	0.00643568	0.006	0.110769	0.371636	0.111	1.59895e-07	1.05943e-05	966	1344	835	1.3	0.9	1.6
ENSG00000134109	EDEM1	protein_coding	-0.072	0.333199	0.669821	0.67	0.0120054	0.0873597	0.012	0.000506016	0.00886054	4650	4320	5631	1	1.2	0.8
ENSG00000134202	GSTM3	protein_coding	0.287	0.00240566	0.0365061	0.037	0.902608	0.972531	0.903	0.00372639	0.0404685	1978	2510	1997	1.2	1	1.2
ENSG00000134222	PSRC1	protein_coding	0.094	0.177674	0.503508	0.504	0.0233419	0.138372	0.023	0.000327296	0.00621818	222	295	136	1.1	0.8	1.9
ENSG00000134247	PTGFRN	protein_coding	0.107	0.199899	0.532824	0.533	0.0265081	0.151448	0.027	0.000481969	0.00852292	1824	2068	1467	1.1	0.9	1.3
ENSG00000134248	LAMTOR5	protein_coding	0.178	0.0425269	0.233102	0.233	0.413735	0.721815	0.414	0.00456284	0.0473701	1356	1607	1266	1.1	1	1.2
ENSG00000134285	FKBP11	protein_coding	0.026	0.736058	0.917074	0.917	8.36607e-08	5.56675e-06	0	5.72826e-07	3.26488e-05	472	490	852	1	1.7	0.6
ENSG00000134287	ARF3	protein_coding	-0.219	0.00816096	0.082208	0.082	0.279855	0.601646	0.28	0.000197916	0.00410942	7108	5908	7664	0.9	1.1	0.8
ENSG00000134294	SLC38A2	protein_coding	-0.285	0.00138945	0.0245128	0.025	0.801298	0.937009	0.801	0.00056656	0.00963066	13646	10827	13896	0.8	1	0.8
ENSG00000134308	YWHAQ	protein_coding	0.201	0.00454492	0.0554231	0.055	0.133885	0.412956	0.134	1.48244e-05	0.000495394	8774	10289	8065	1.1	0.9	1.3
ENSG00000134324	LPIN1	protein_coding	-0.201	0.0366047	0.214705	0.215	2.0291e-05	0.000596064	0	0.0299653	0.173936	2033	1659	1344	0.9	0.7	1.2
ENSG00000134333	LDHA	protein_coding	0.107	0.0676122	0.30328	0.303	1.77339e-06	7.87893e-05	0	0.00317891	0.0357527	65203	71461	82855	1.1	1.3	0.9
ENSG00000134352	IL6ST	protein_coding	-0.474	0.000611375	0.013731	0.014	0.205099	0.516483	0.205	0.0310212	0.177959	3864	2601	3337	0.7	0.9	0.8
ENSG00000134419	RPS15A	protein_coding	0.294	0.000202401	0.00592921	0.006	3.87759e-10	5.08925e-08	0	0.0110421	0.088796	8933	11173	13019	1.2	1.4	0.9
ENSG00000134480	CCNH	protein_coding	1.23	3.26944e-27	3.83832e-24	0	0.0543051	0.240672	0.054	9.38951e-19	4.33311e-16	1265	3010	1480	2.3	1.1	2
ENSG00000134548	SPX	protein_coding	-0.865	1.82728e-05	0.000897241	0.001	0.389309	0.700798	0.389	0.000641688	0.0106373	328	166	287	0.5	0.9	0.6
ENSG00000134690	CDCA8	protein_coding	0.086	0.281204	0.618648	0.619	0.0196504	0.122813	0.02	0.000700386	0.011399	370	430	265	1.1	0.8	1.5
ENSG00000134769	DTNA	protein_coding	0.006	0.944131	0.983562	0.984	4.18148e-06	0.000157422	0	3.19629e-06	0.000134885	945	952	556	1	0.6	1.6
ENSG00000134824	FADS2	protein_coding	0.199	0.00766207	0.0790319	0.079	5.24822e-21	5.77546e-18	0	1.62033e-11	2.49252e-09	8526	10035	15137	1.1	1.8	0.7
ENSG00000134874	DZIP1	protein_coding	-0.052	0.2976	0.635765	0.636	0.00010804	0.00238522	0	1.59181e-06	7.61618e-05	51	38	155	1	2.6	0.3
ENSG00000134910	STT3A	protein_coding	0.049	0.399077	0.72173	0.722	5.06891e-05	0.00126334	0	0.00134923	0.0192635	8433	8839	10565	1	1.2	0.9
ENSG00000134970	TMED7	protein_coding	0.041	0.534492	0.817532	0.818	0.000110162	0.00242087	0	0.00118444	0.0173081	6154	6380	7700	1	1.2	0.8
ENSG00000134986	NREP	protein_coding	0.14	0.09357	0.362219	0.362	3.61268e-05	0.00096065	0	6.81627e-09	6.21105e-07	2946	3387	2084	1.1	0.7	1.6
ENSG00000135046	ANXA1	protein_coding	-0.44	0.00981908	0.0924225	0.092	2.71618e-05	0.0007516	0	0.0989926	0.360489	147	72	45	0.7	0.4	1.1
ENSG00000135052	GOLM1	protein_coding	-0.296	0.0034252	0.0457426	0.046	0.527751	0.798519	0.528	0.0217838	0.140504	10444	8107	9889	0.8	1	0.9
ENSG00000135069	PSAT1	protein_coding	-0.008	0.903127	0.970863	0.971	2.13881e-06	9.08166e-05	0	1.18629e-06	5.99682e-05	13804	13707	18120	1	1.3	0.8
ENSG00000135090	TAOK3	protein_coding	-1.134	6.88921e-26	6.84363e-23	0	0.00224004	0.0256054	0.002	1.47121e-41	2.33857e-38	2633	1182	3303	0.5	1.2	0.4
ENSG00000135097	MSI1	protein_coding	0.48	0.00763102	0.0789008	0.079	0.0527162	0.236933	0.053	4.53912e-06	0.000181896	186	315	124	1.4	0.9	2.3
ENSG00000135108	FBXO21	protein_coding	-0.508	6.40871e-05	0.00233791	0.002	0.173607	0.476154	0.174	0.0085201	0.0742318	2846	1906	2482	0.7	0.9	0.8
ENSG00000135111	TBX3	protein_coding	-0.269	0.000439089	0.01059	0.011	0.531862	0.800089	0.532	0.00387826	0.041524	12126	9835	11683	0.8	1	0.9
ENSG00000135269	TES	protein_coding	-0.109	0.0953687	0.365024	0.365	0.0265663	0.15172	0.027	0.000104531	0.00243952	9351	8524	10574	0.9	1.1	0.8
ENSG00000135316	SYNCRIP	protein_coding	0.193	0.0100733	0.0938194	0.094	0.000194824	0.00384966	0	0.248432	0.591012	3563	4180	4491	1.1	1.2	0.9
ENSG00000135333	EPHA7	protein_coding	-0.37	0.00509438	0.0597963	0.06	2.90451e-13	9.66323e-11	0	1.25696e-23	8.56289e-21	456	321	1090	0.8	2.3	0.3
ENSG00000135390	ATP5G2	protein_coding	0.223	0.00860007	0.085301	0.085	1.59452e-06	7.17333e-05	0	0.0300454	0.17425	3999	4829	5642	1.2	1.4	0.9
ENSG00000135406	PRPH	protein_coding	-0.267	0.0133596	0.112688	0.113	0.000608938	0.00938038	0.001	0.340409	0.679347	1531	1187	1074	0.8	0.7	1.1
ENSG00000135446	CDK4	protein_coding	0.588	1.64358e-08	2.65315e-06	0	0.010631	0.0795019	0.011	0.00205821	0.0263606	2014	3107	2452	1.5	1.2	1.2
ENSG00000135473	PAN2	protein_coding	-0.433	8.45737e-05	0.00288175	0.003	4.13599e-12	9.52098e-10	0	0.00267066	0.0315756	3661	2604	2003	0.7	0.6	1.2
ENSG00000135486	HNRNPA1	protein_coding	0.444	1.19024e-08	1.94566e-06	0	0.00273586	0.0295546	0.003	0.00688029	0.0637084	16500	22876	19593	1.4	1.2	1.1
ENSG00000135503	ACVR1B	protein_coding	-0.416	2.45246e-05	0.00110588	0.001	0.616412	0.848993	0.616	0.00021072	0.00432504	2525	1834	2431	0.7	1	0.8
ENSG00000135535	CD164	protein_coding	0.043	0.538453	0.819838	0.82	0.0120447	0.0876009	0.012	0.00179203	0.0237158	6630	6919	5565	1	0.9	1.2
ENSG00000135549	PKIB	protein_coding	1.415	1.06686e-19	7.65409e-17	0	0.185542	0.492781	0.186	1.17155e-14	3.1623e-12	398	1087	462	2.7	1.1	2.3
ENSG00000135596	MICAL1	protein_coding	0.243	0.0162309	0.129227	0.129	0.000936782	0.0129987	0.001	1.30416e-08	1.1172e-06	1485	1864	1081	1.2	0.8	1.7
ENSG00000135679	MDM2	protein_coding	-0.134	0.122747	0.418247	0.418	0.000112579	0.00244656	0	6.96476e-08	5.08357e-06	1242	1049	1895	0.9	1.4	0.6
ENSG00000135709	KIAA0513	protein_coding	-0.422	0.000722763	0.0154484	0.015	0.0218628	0.132082	0.022	0.282932	0.628415	1248	878	983	0.7	0.8	0.9
ENSG00000135722	FBXL8	protein_coding	-0.399	0.00784984	0.0800298	0.08	0.000265053	0.0049373	0	0.325919	0.667515	385	255	219	0.8	0.6	1.1
ENSG00000135766	EGLN1	protein_coding	-0.26	0.000292561	0.00786485	0.008	0.0138907	0.0969369	0.014	0.247029	0.589686	10054	8225	8772	0.8	0.9	0.9
ENSG00000135837	CEP350	protein_coding	-0.611	5.95235e-07	6.10069e-05	0	0.000112588	0.00244656	0	0.255219	0.599678	2265	1432	1590	0.7	0.7	0.9
ENSG00000135842	FAM129A	protein_coding	-0.671	1.46501e-11	4.97872e-09	0	0.0174906	0.113633	0.017	1.25507e-05	0.000434747	3900	2400	3290	0.6	0.9	0.7
ENSG00000135862	LAMC1	protein_coding	-0.507	8.50674e-06	0.000515756	0.001	0.118368	0.385208	0.118	0.00385859	0.0414422	17501	11943	15307	0.7	0.9	0.8
ENSG00000135870	RC3H1	protein_coding	-0.488	6.07567e-05	0.00226113	0.002	0.581722	0.830219	0.582	0.000574657	0.00970608	1298	884	1231	0.7	1	0.8
ENSG00000135913	USP37	protein_coding	-0.172	0.0750684	0.322285	0.322	0.211051	0.522856	0.211	0.00249166	0.0300807	1348	1083	1572	0.9	1.1	0.7
ENSG00000135919	SERPINE2	protein_coding	0.075	0.33737	0.673697	0.674	0.000494576	0.00802366	0	9.91901e-06	0.000359244	490	562	296	1.1	0.7	1.8
ENSG00000135940	COX5B	protein_coding	0.188	0.0308213	0.193123	0.193	0.00299487	0.0314802	0.003	0.418895	0.742868	3648	4332	4621	1.1	1.2	1
ENSG00000135953	MFSD9	protein_coding	-0.195	0.0582185	0.278148	0.278	0.0432806	0.207228	0.043	9.49656e-05	0.00227187	541	414	716	0.9	1.2	0.6
ENSG00000135968	GCC2	protein_coding	-0.465	4.14875e-05	0.00169012	0.002	0.00168779	0.020602	0.002	0.339921	0.679209	2736	1901	2070	0.7	0.8	0.9
ENSG00000136021	SCYL2	protein_coding	-0.11	0.156251	0.474559	0.475	0.00506811	0.0467167	0.005	2.56886e-05	0.000795458	2495	2248	3066	0.9	1.2	0.8
ENSG00000136044	APPL2	protein_coding	0.112	0.14653	0.458513	0.459	0.000850233	0.0120506	0.001	1.74838e-06	8.20077e-05	3451	3853	2676	1.1	0.8	1.4
ENSG00000136051	KIAA1033	protein_coding	-0.355	0.000277763	0.00753577	0.008	0.00401191	0.0391236	0.004	0.451178	0.764206	2087	1573	1669	0.8	0.8	1
ENSG00000136052	SLC41A2	protein_coding	-0.19	0.0606546	0.285665	0.286	0.262135	0.581756	0.262	0.00288482	0.0332658	422	326	493	0.9	1.1	0.7
ENSG00000136068	FLNB	protein_coding	0.437	6.29264e-06	0.000404294	0	0.195416	0.505188	0.195	6.48378e-09	5.94596e-07	5999	8357	5454	1.4	0.9	1.5
ENSG00000136100	VPS36	protein_coding	-0.016	0.824171	0.946832	0.947	0.00090211	0.0126401	0.001	0.00192709	0.0251313	718	700	481	1	0.7	1.4
ENSG00000136111	TBC1D4	protein_coding	-0.585	0.000644367	0.0141761	0.014	0.212895	0.524441	0.213	0.0305559	0.176192	925	561	772	0.7	0.9	0.8
ENSG00000136167	LCP1	protein_coding	-0.504	2.41927e-09	5.34382e-07	0	4.28886e-06	0.000160199	0	0.173013	0.488671	5365	3713	4041	0.7	0.8	0.9
ENSG00000136235	GPNMB	protein_coding	0.267	0.00978364	0.0922233	0.092	0.0320429	0.171826	0.032	2.33405e-06	0.000104022	1508	1920	1230	1.2	0.9	1.5
ENSG00000136240	KDELR2	protein_coding	0.03	0.645037	0.878675	0.879	6.24999e-05	0.0015129	0	0.000401351	0.00736796	8196	8431	10494	1	1.3	0.8
ENSG00000136247	ZDHHC4	protein_coding	0.153	0.0681372	0.304051	0.304	0.00426994	0.0408327	0.004	0.302896	0.646654	1510	1741	1888	1.1	1.2	0.9
ENSG00000136261	BZW2	protein_coding	0.583	2.45771e-05	0.00110588	0.001	9.83781e-07	4.70651e-05	0	0.496661	0.792023	603	951	1022	1.5	1.6	1
ENSG00000136319	TTC5	protein_coding	0.584	2.6037e-05	0.00115151	0.001	0.706409	0.892012	0.706	5.57901e-06	0.000214552	544	857	521	1.5	1	1.6
ENSG00000136383	ALPK3	protein_coding	-0.619	3.20037e-06	0.000234827	0	0.939329	0.984	0.939	2.49616e-06	0.00010954	857	535	864	0.7	1	0.6
ENSG00000136450	SRSF1	protein_coding	0.283	0.00161449	0.0275788	0.028	0.00245754	0.0272751	0.002	0.90256	0.97332	3346	4217	4179	1.2	1.2	1
ENSG00000136527	TRA2B	protein_coding	0.021	0.773885	0.929238	0.929	0.00357904	0.0360682	0.004	0.00869884	0.0754216	2828	2896	3599	1	1.2	0.8
ENSG00000136603	SKIL	protein_coding	-0.745	3.73754e-06	0.000266666	0	0.0341997	0.179545	0.034	0.0122468	0.0954259	1244	703	960	0.6	0.8	0.8
ENSG00000136628	EPRS	protein_coding	-0.098	0.13804	0.443887	0.444	0.0933158	0.336073	0.093	0.00158501	0.0217612	12435	11421	13691	0.9	1.1	0.8
ENSG00000136695	IL36RN	protein_coding	-0.054	0.253242	0.591475	0.591	0.0719842	0.287414	0.072	0.00343168	0.0381161	61	42	108	1	1.1	0.5
ENSG00000136731	UGGT1	protein_coding	-0.068	0.359149	0.691286	0.691	1.23104e-05	0.000394873	0	1.28441e-07	8.74986e-06	4182	3883	5959	1	1.4	0.7
ENSG00000136770	DNAJC1	protein_coding	-0.351	0.00711903	0.0751992	0.075	0.0104201	0.0782216	0.01	1.62335e-07	1.07022e-05	1086	774	1493	0.8	1.3	0.5
ENSG00000136810	TXN	protein_coding	0.309	0.000447824	0.0106898	0.011	0.000670435	0.0100537	0.001	0.914681	0.976748	2022	2584	2565	1.2	1.2	1
ENSG00000136811	ODF2	protein_coding	-0.116	0.154227	0.470292	0.47	0.00106695	0.0144543	0.001	0.0647956	0.280543	1390	1232	1052	0.9	0.8	1.1
ENSG00000136826	KLF4	protein_coding	-0.357	0.000923858	0.0182427	0.018	0.666496	0.875585	0.666	0.000190732	0.00401268	1280	953	1329	0.8	1	0.7
ENSG00000136842	TMOD1	protein_coding	0.024	0.63122	0.872947	0.873	0.0156693	0.10539	0.016	0.0040483	0.0427416	81	93	39	1	0.8	1.8
ENSG00000136868	SLC31A1	protein_coding	-0.107	0.126362	0.424171	0.424	0.00436237	0.0414947	0.004	1.21831e-05	0.000423039	8415	7653	10041	0.9	1.2	0.8
ENSG00000136895	GARNL3	protein_coding	0.091	0.228758	0.566843	0.567	0.0416983	0.202628	0.042	0.0013004	0.0186594	250	309	175	1.1	0.8	1.6
ENSG00000136938	ANP32B	protein_coding	0.208	0.00676831	0.0728001	0.073	0.000577361	0.00901716	0.001	0.463013	0.771651	4085	4847	5077	1.2	1.2	1
ENSG00000136942	RPL35	protein_coding	0.252	0.000940963	0.0184956	0.018	4.92534e-08	3.45401e-06	0	0.0319042	0.180761	13065	15932	18119	1.2	1.4	0.9
ENSG00000136997	MYC	protein_coding	0.506	9.3721e-07	8.8344e-05	0	2.88566e-05	0.000792367	0	0.472472	0.778438	2576	3766	3562	1.4	1.3	1
ENSG00000137094	DNAJB5	protein_coding	0.441	0.00666427	0.0722606	0.072	0.000148805	0.00306744	0	0.280146	0.625433	311	488	584	1.4	1.7	0.9
ENSG00000137106	GRHPR	protein_coding	0.197	0.0192252	0.14376	0.144	1.6467e-06	7.36178e-05	0	0.0144291	0.10685	1718	2042	2445	1.1	1.4	0.9
ENSG00000137124	ALDH1B1	protein_coding	0.32	0.00436499	0.0540455	0.054	0.00119995	0.0157925	0.001	0.697042	0.894902	734	975	1012	1.2	1.3	1
ENSG00000137154	RPS6	protein_coding	0.203	0.00386039	0.0496544	0.05	7.00888e-08	4.75208e-06	0	0.0123797	0.0963047	33861	39768	45707	1.2	1.3	0.9
ENSG00000137168	PPIL1	protein_coding	0.51	0.00129693	0.0231975	0.023	0.028139	0.157742	0.028	0.309256	0.651902	291	454	395	1.4	1.2	1.1
ENSG00000137273	FOXF2	protein_coding	3.382	5.84218e-06	0.000379125	0	0.00143946	0.0181755	0.001	0.154765	0.460014	8	107	50	10.4	3.9	1
ENSG00000137414	FAM8A1	protein_coding	-0.126	0.111209	0.396073	0.396	0.00502841	0.0463807	0.005	1.18371e-05	0.000414038	1760	1559	2176	0.9	1.2	0.7
ENSG00000137449	CPEB2	protein_coding	-0.988	0.000219973	0.00631275	0.006	0.0135466	0.0952329	0.014	0.218426	0.550971	224	98	130	0.5	0.7	0.9
ENSG00000137460	FHDC1	protein_coding	-0.081	0.31679	0.653101	0.653	0.000425495	0.00713615	0	0.0118616	0.09334	849	766	590	0.9	0.7	1.2
ENSG00000137497	NUMA1	protein_coding	-0.106	0.129752	0.428692	0.429	1.55336e-08	1.3072e-06	0	3.47041e-05	0.00100501	13859	12660	9882	0.9	0.7	1.3
ENSG00000137501	SYTL2	protein_coding	-0.044	0.564678	0.835406	0.835	8.89367e-08	5.78331e-06	0	1.89994e-06	8.76793e-05	660	612	327	1	0.5	1.8
ENSG00000137502	RAB30	protein_coding	-0.092	0.259842	0.598252	0.598	0.0178362	0.114933	0.018	0.000486342	0.00857905	710	611	973	0.9	1.2	0.7
ENSG00000137574	TGS1	protein_coding	0.032	0.671662	0.888852	0.889	0.00292601	0.0309382	0.003	0.0110053	0.088796	685	718	948	1	1.3	0.8
ENSG00000137642	SORL1	protein_coding	-0.077	0.335812	0.672458	0.672	1.83433e-05	0.000546592	0	0.000898794	0.013826	931	831	557	0.9	0.6	1.4
ENSG00000137673	MMP7	protein_coding	-1.132	2.60397e-08	4.09537e-06	0	0.287083	0.608959	0.287	4.30346e-11	6.15652e-09	476	205	556	0.5	1.1	0.4
ENSG00000137710	RDX	protein_coding	-0.459	3.22355e-08	4.85074e-06	0	0.00333671	0.0343664	0.003	2.9979e-17	1.04605e-14	5310	3794	6340	0.7	1.2	0.6
ENSG00000137745	MMP13	protein_coding	-0.102	0.0789217	0.332322	0.332	0.0671371	0.274906	0.067	0.000410207	0.00746817	71	43	117	0.9	1.1	0.4
ENSG00000137801	THBS1	protein_coding	0.466	1.43406e-05	0.000769337	0.001	0.0830653	0.313048	0.083	1.5064e-09	1.5504e-07	5834	8345	5050	1.4	0.9	1.6
ENSG00000137818	RPLP1	protein_coding	0.413	9.25157e-07	8.78491e-05	0	2.49962e-09	2.61019e-07	0	0.291619	0.63664	11594	15874	16983	1.3	1.4	0.9
ENSG00000137831	UACA	protein_coding	0.124	0.14276	0.451946	0.452	0.0175873	0.114054	0.018	0.00013128	0.00294833	555	699	380	1.1	0.8	1.7
ENSG00000137876	RSL24D1	protein_coding	0.35	5.43815e-05	0.00206554	0.002	7.58613e-06	0.000262778	0	0.65878	0.878906	2380	3114	3207	1.3	1.3	1
ENSG00000137877	SPTBN5	protein_coding	-0.027	0.708648	0.904564	0.905	0.000675114	0.0101133	0.001	0.00263779	0.0313424	343	325	206	1	0.7	1.4
ENSG00000137880	GCHFR	protein_coding	0.237	0.0152139	0.123645	0.124	0.0246181	0.143515	0.025	3.26323e-06	0.000137305	1088	1353	886	1.2	0.9	1.5
ENSG00000137962	ARHGAP29	protein_coding	-0.447	9.9131e-06	0.000589944	0.001	0.261125	0.580973	0.261	3.20435e-08	2.54675e-06	3696	2631	4029	0.7	1.1	0.7
ENSG00000138002	IFT172	protein_coding	-0.114	0.183211	0.511674	0.512	0.00014921	0.00307089	0	0.0141598	0.10567	1024	889	680	0.9	0.7	1.2
ENSG00000138073	PREB	protein_coding	0.014	0.849403	0.955274	0.955	0.00030808	0.00552998	0	0.000646749	0.0106964	3388	3432	4334	1	1.2	0.8
ENSG00000138078	PREPL	protein_coding	-0.279	0.00205448	0.0332475	0.033	0.00942058	0.0728097	0.009	0.628507	0.8637	4249	3371	3495	0.8	0.9	1
ENSG00000138095	LRPPRC	protein_coding	-0.205	0.0197935	0.146567	0.147	0.0320809	0.171955	0.032	7.74691e-06	0.000287312	2900	2410	3437	0.9	1.1	0.7
ENSG00000138326	RPS24	protein_coding	0.305	3.51929e-05	0.00148039	0.001	6.72243e-11	1.15869e-08	0	0.0169022	0.118735	13948	17572	20076	1.2	1.4	0.9
ENSG00000138363	ATIC	protein_coding	0.485	1.24163e-05	0.000688174	0.001	0.000127257	0.00269944	0	0.586632	0.844132	1876	2722	2600	1.4	1.3	1
ENSG00000138386	NAB1	protein_coding	-0.123	0.0678052	0.303569	0.304	2.41295e-06	0.000100348	0	0.00313837	0.0354657	180	113	52	0.9	0.3	1.7
ENSG00000138398	PPIG	protein_coding	-0.159	0.0544218	0.268456	0.268	0.000172666	0.00345961	0	0.066251	0.283895	2444	2104	1822	0.9	0.8	1.1
ENSG00000138413	IDH1	protein_coding	-0.356	0.000409686	0.0100967	0.01	0.461625	0.757194	0.462	0.00515918	0.0517945	24938	18735	23497	0.8	1	0.8
ENSG00000138433	CIR1	protein_coding	0.046	0.551232	0.827413	0.827	0.0102971	0.0774499	0.01	0.00163223	0.0221498	840	892	648	1	0.8	1.3
ENSG00000138434	SSFA2	protein_coding	-0.16	0.0390286	0.222425	0.222	0.0151546	0.102863	0.015	7.07155e-06	0.000265526	5963	3597	10804	0.9	1.3	0.4
ENSG00000138600	SPPL2A	protein_coding	-0.412	0.000207843	0.00604523	0.006	0.0444635	0.211117	0.044	0.0893074	0.339344	1638	1178	1371	0.8	0.9	0.9
ENSG00000138641	HERC3	protein_coding	-0.545	0.000338076	0.00876974	0.009	0.59552	0.836776	0.596	0.00228476	0.0284968	5171	3298	4839	0.7	1	0.7
ENSG00000138668	HNRNPD	protein_coding	0.323	6.45566e-05	0.00234841	0.002	0.000489963	0.00797431	0	0.612559	0.856457	4327	5539	5369	1.3	1.2	1
ENSG00000138696	BMPR1B	protein_coding	0.048	0.313661	0.650504	0.651	0.00106979	0.0144791	0.001	2.11734e-05	0.000676131	134	183	46	1	0.4	3.4
ENSG00000138757	G3BP2	protein_coding	-0.024	0.719732	0.90851	0.909	0.00814238	0.0655883	0.008	0.00268067	0.0316678	8327	8135	9897	1	1.2	0.8
ENSG00000138758	SEPT11	protein_coding	-0.335	0.000295	0.0079038	0.008	1.46385e-05	0.000457246	0	2.11073e-15	6.56437e-13	5039	3869	6901	0.8	1.3	0.6
ENSG00000138759	FRAS1	protein_coding	-0.43	0.000375966	0.00942763	0.009	0.00109256	0.0146814	0.001	1.03033e-11	1.65617e-09	1632	1151	2244	0.7	1.3	0.5
ENSG00000138768	USO1	protein_coding	-0.073	0.299179	0.637242	0.637	0.000804203	0.0115743	0.001	1.17249e-05	0.000411119	5186	4835	6501	1	1.2	0.8
ENSG00000138778	CENPE	protein_coding	-0.08	0.298352	0.636636	0.637	0.00138032	0.0176626	0.001	0.0305989	0.176227	460	392	279	0.9	0.7	1.2
ENSG00000138798	EGF	protein_coding	-0.015	0.79817	0.937286	0.937	0.00341045	0.0348251	0.003	0.00157015	0.0216025	162	154	300	1	1.6	0.6
ENSG00000138814	PPP3CA	protein_coding	-0.006	0.897735	0.968776	0.969	0.000233711	0.00448173	0	0.000385313	0.00710347	11227	11117	8436	1	0.8	1.3
ENSG00000138821	SLC39A8	protein_coding	0.417	0.00569262	0.0644864	0.064	1.41322e-06	6.4387e-05	0	3.79796e-14	9.5322e-12	1093	1644	531	1.3	0.5	3
ENSG00000138834	MAPK8IP3	protein_coding	-0.288	0.00425143	0.0531824	0.053	1.3492e-09	1.49625e-07	0	0.00142717	0.0200958	2121	1654	1251	0.8	0.6	1.3
ENSG00000139163	ETNK1	protein_coding	-0.528	0.000479305	0.0113158	0.011	0.384539	0.696445	0.385	0.00892068	0.0766942	1809	1161	1618	0.7	0.9	0.8
ENSG00000139168	ZCRB1	protein_coding	0.083	0.315302	0.651593	0.652	0.00300304	0.0315429	0.003	0.0498492	0.240845	1234	1374	1697	1.1	1.3	0.9
ENSG00000139178	C1RL	protein_coding	-0.047	0.551476	0.827535	0.828	0.00235218	0.0264131	0.002	0.0145003	0.10715	1596	1507	1194	1	0.8	1.2
ENSG00000139182	CLSTN3	protein_coding	-0.07	0.344989	0.680286	0.68	0.00492684	0.0455613	0.005	0.0620835	0.273872	2440	2280	1993	1	0.8	1.1
ENSG00000139209	SLC38A4	protein_coding	-0.424	0.0113144	0.100768	0.101	0.000580981	0.00903426	0.001	0.359971	0.695207	577	316	256	0.7	0.5	1.1
ENSG00000139220	PPFIA2	protein_coding	0.088	0.281756	0.618936	0.619	6.37366e-10	7.7933e-08	0	4.46996e-13	9.40401e-11	1602	1847	701	1.1	0.5	2.5
ENSG00000139343	SNRPF	protein_coding	0.414	0.00165618	0.0281791	0.028	0.0231786	0.137705	0.023	0.383794	0.718096	539	771	699	1.3	1.2	1.1
ENSG00000139428	MMAB	protein_coding	0.115	0.165245	0.488437	0.488	4.64862e-07	2.43601e-05	0	0.000273451	0.0053642	1274	1444	2008	1.1	1.5	0.7
ENSG00000139438	FAM222A	protein_coding	-0.118	0.142203	0.451202	0.451	0.133208	0.41186	0.133	0.0031755	0.0357424	256	197	332	0.9	1.1	0.7
ENSG00000139445	FOXN4	protein_coding	-0.133	0.017267	0.134816	0.135	0.0489958	0.226327	0.049	2.32225e-05	0.00073261	52	23	97	0.9	1.1	0.3
ENSG00000139496	NUP58	protein_coding	-0.158	0.0594185	0.281692	0.282	0.000928795	0.0129003	0.001	2.09917e-07	1.36503e-05	5446	4686	7093	0.9	1.3	0.7
ENSG00000139514	SLC7A1	protein_coding	-0.026	0.706954	0.903807	0.904	1.5259e-05	0.000469451	0	2.64083e-06	0.000114832	8814	8591	11852	1	1.3	0.7
ENSG00000139517	LNX2	protein_coding	-0.324	0.00044278	0.0106086	0.011	0.00319984	0.0331236	0.003	1.24097e-10	1.65919e-08	2041	1576	2531	0.8	1.2	0.6
ENSG00000139579	NABP2	protein_coding	0.027	0.715383	0.907689	0.908	0.000655209	0.00992948	0.001	0.00239621	0.0294756	1143	1179	1536	1	1.3	0.8
ENSG00000139625	MAP3K12	protein_coding	-0.019	0.804833	0.940312	0.94	0.000455569	0.00750848	0	0.00119066	0.0173793	999	972	653	1	0.7	1.4
ENSG00000139631	CSAD	protein_coding	-0.43	0.00193078	0.0318444	0.032	0.00381861	0.0378056	0.004	0.840637	0.952491	878	600	616	0.7	0.8	1
ENSG00000139636	LMBR1L	protein_coding	-0.337	0.000930764	0.018351	0.018	1.12492e-07	6.93667e-06	0	0.0442731	0.222421	1637	1242	1047	0.8	0.7	1.1
ENSG00000139641	ESYT1	protein_coding	-0.214	0.0166467	0.131403	0.131	0.00176844	0.0212065	0.002	3.49905e-08	2.7058e-06	5832	4817	7480	0.9	1.2	0.7
ENSG00000139645	ANKRD52	protein_coding	-0.421	3.88807e-05	0.00160417	0.002	0.635045	0.858025	0.635	0.000279593	0.0054494	1791	1292	1725	0.7	1	0.8
ENSG00000139668	WDFY2	protein_coding	-0.459	0.00222092	0.0349342	0.035	0.161056	0.457788	0.161	0.0960148	0.354932	663	440	549	0.7	0.9	0.9
ENSG00000139726	DENR	protein_coding	0.072	0.317471	0.653786	0.654	0.00292097	0.0309307	0.003	0.0486335	0.23665	2374	2550	2933	1.1	1.2	0.9
ENSG00000139946	PELI2	protein_coding	-0.311	0.0122199	0.105969	0.106	0.00123152	0.016119	0.001	0.462684	0.771644	528	385	350	0.8	0.7	1
ENSG00000139970	RTN1	protein_coding	-0.197	0.0525069	0.263023	0.263	5.21901e-05	0.00129399	0	0.0353879	0.192788	376	272	190	0.9	0.6	1.2
ENSG00000140044	JDP2	protein_coding	-0.063	0.408974	0.728883	0.729	3.67666e-06	0.000141014	0	5.10988e-08	3.80739e-06	1424	1323	2142	1	1.5	0.6
ENSG00000140105	WARS	protein_coding	-0.106	0.115048	0.402993	0.403	0.0029118	0.0308564	0.003	5.38402e-06	0.000209304	8172	7357	9970	0.9	1.2	0.8
ENSG00000140157	NIPA2	protein_coding	0.019	0.81406	0.942437	0.942	0.00165371	0.0203528	0.002	0.00367347	0.0402086	965	985	1274	1	1.3	0.8
ENSG00000140199	SLC12A6	protein_coding	-0.439	0.00240237	0.036499	0.036	0.00652857	0.0565361	0.007	0.748067	0.918935	633	426	445	0.7	0.8	1
ENSG00000140307	GTF2A2	protein_coding	0.113	0.167675	0.490566	0.491	0.000212159	0.00415204	0	0.0206347	0.135413	1254	1413	1728	1.1	1.3	0.9
ENSG00000140319	SRP14	protein_coding	0.427	8.81772e-06	0.000529638	0.001	0.165996	0.465909	0.166	0.00225075	0.0281217	4823	6670	5337	1.3	1.1	1.2
ENSG00000140350	ANP32A	protein_coding	0.173	0.0389143	0.222276	0.222	0.00156853	0.0194617	0.002	0.272714	0.616343	4930	5771	6276	1.1	1.2	0.9
ENSG00000140367	UBE2Q2	protein_coding	-0.055	0.465971	0.77219	0.772	0.00289839	0.0307599	0.003	0.0247066	0.153118	1322	1243	1026	1	0.8	1.2
ENSG00000140374	ETFA	protein_coding	0.294	0.000354765	0.00905422	0.009	1.82161e-07	1.05935e-05	0	0.100127	0.362729	3616	4551	5059	1.2	1.4	0.9
ENSG00000140391	TSPAN3	protein_coding	0.316	0.00265055	0.0383305	0.038	0.487861	0.775223	0.488	0.0215164	0.139345	1173	1533	1248	1.2	1	1.2
ENSG00000140400	MAN2C1	protein_coding	-0.217	0.018846	0.142077	0.142	1.99129e-06	8.65878e-05	0	0.0163666	0.116083	1714	1399	1136	0.9	0.7	1.2
ENSG00000140443	IGF1R	protein_coding	-0.456	2.10509e-06	0.000171753	0	4.93619e-15	2.20679e-12	0	0.00193349	0.0251459	4510	3202	2554	0.7	0.6	1.2
ENSG00000140450	ARRDC4	protein_coding	-0.305	0.00457402	0.0556204	0.056	0.0643355	0.26849	0.064	3.123e-06	0.000132575	1034	791	1230	0.8	1.1	0.7
ENSG00000140451	PIF1	protein_coding	0.001	0.985953	0.996121	0.996	0.000471658	0.007738	0	0.000468612	0.00834865	115	115	40	1	0.4	2.3
ENSG00000140463	BBS4	protein_coding	-0.07	0.345369	0.680598	0.681	0.000357307	0.00618094	0	0.00867511	0.0752691	948	816	535	1	0.6	1.3
ENSG00000140488	CELF6	protein_coding	-0.09	0.0669692	0.301128	0.301	0.00453753	0.0428475	0.005	0.306183	0.649505	98	53	37	0.9	0.5	1
ENSG00000140526	ABHD2	protein_coding	-0.27	0.00422374	0.0530597	0.053	1.4789e-05	0.000458941	0	0.141109	0.438183	23103	18378	16335	0.8	0.7	1.1
ENSG00000140563	MCTP2	protein_coding	-0.194	0.0409153	0.227867	0.228	0.221286	0.535383	0.221	0.00112867	0.0166923	951	782	1068	0.9	1.1	0.8
ENSG00000140612	SEC11A	protein_coding	0.33	0.000576862	0.0131851	0.013	0.00955888	0.0736399	0.01	0.397602	0.729431	1734	2259	2117	1.3	1.2	1
ENSG00000140740	UQCRC2	protein_coding	0.152	0.075808	0.324214	0.324	0.000248436	0.00468339	0	0.0591115	0.266514	4291	5007	5898	1.1	1.3	0.9
ENSG00000140905	GCSH	protein_coding	0.318	0.00435218	0.0539904	0.054	1.09117e-07	6.75768e-06	0	0.0138872	0.104704	1092	1447	1842	1.2	1.6	0.8
ENSG00000140941	MAP1LC3B	protein_coding	-0.205	0.00897105	0.0871069	0.087	0.0430681	0.206756	0.043	3.64449e-06	0.000150688	5482	4586	6291	0.9	1.1	0.7
ENSG00000140988	RPS2	protein_coding	0.2	0.01037	0.0953157	0.095	3.5823e-08	2.64167e-06	0	0.00321253	0.0361025	47280	55791	67484	1.1	1.4	0.8
ENSG00000140990	NDUFB10	protein_coding	0.265	0.00379003	0.0490917	0.049	6.11593e-11	1.08018e-08	0	0.000269515	0.00530356	1849	2308	3050	1.2	1.6	0.8
ENSG00000141012	GALNS	protein_coding	-0.44	0.000476406	0.0112886	0.011	0.0026993	0.0293436	0.003	0.628377	0.863683	1180	820	863	0.7	0.8	1
ENSG00000141027	NCOR1	protein_coding	-0.371	0.000469527	0.0111461	0.011	0.722399	0.898908	0.722	0.000118737	0.0027222	6781	5024	6991	0.8	1	0.7
ENSG00000141101	NOB1	protein_coding	0.474	0.000273668	0.00746453	0.007	0.0124843	0.0899324	0.012	0.257601	0.601879	777	1143	1014	1.4	1.2	1.1
ENSG00000141198	TOM1L1	protein_coding	-0.125	0.117209	0.406891	0.407	0.126812	0.401821	0.127	0.00204156	0.0261708	2059	1818	2325	0.9	1.1	0.8
ENSG00000141232	TOB1	protein_coding	0.114	0.186741	0.515824	0.516	0.000149831	0.00307089	0	0.0136753	0.103622	1363	1528	1891	1.1	1.3	0.8
ENSG00000141258	SGSM2	protein_coding	-0.119	0.145631	0.456919	0.457	4.99227e-06	0.000182658	0	0.0019378	0.025179	2158	1912	1474	0.9	0.7	1.2
ENSG00000141349	G6PC3	protein_coding	0.184	0.0510505	0.258832	0.259	0.0035801	0.0360682	0.004	0.337331	0.677215	1139	1377	1513	1.1	1.3	0.9
ENSG00000141441	GAREM1	protein_coding	-0.73	0.000238472	0.00669484	0.007	0.813947	0.940941	0.814	0.000570853	0.00966464	383	209	370	0.6	1	0.6
ENSG00000141449	GREB1L	protein_coding	-0.717	0.00208553	0.0335269	0.034	0.436732	0.739307	0.437	0.0222962	0.142706	266	135	224	0.6	1	0.8
ENSG00000141458	NPC1	protein_coding	-0.053	0.490217	0.789075	0.789	0.000924437	0.0128648	0.001	6.46195e-05	0.00165671	1776	1626	2697	1	1.4	0.6
ENSG00000141503	MINK1	protein_coding	-0.166	0.0615742	0.287935	0.288	0.000941422	0.0130504	0.001	0.150923	0.45445	3710	3139	2757	0.9	0.8	1.1
ENSG00000141510	TP53	protein_coding	0.043	0.576642	0.840966	0.841	9.26737e-05	0.00211668	0	0.000810212	0.0126954	4221	4418	5798	1	1.3	0.8
ENSG00000141522	ARHGDIA	protein_coding	0.169	0.0408055	0.227728	0.228	0.271119	0.591983	0.271	0.00171315	0.0229479	1965	2291	1809	1.1	0.9	1.2
ENSG00000141524	TMC6	protein_coding	-0.358	0.00106973	0.0201966	0.02	0.00719635	0.0601349	0.007	0.55913	0.82985	3447	2558	2700	0.8	0.8	1
ENSG00000141562	NARF	protein_coding	0.121	0.09899	0.370968	0.371	0.130726	0.407531	0.131	0.00161561	0.0220543	4020	4488	3633	1.1	0.9	1.2
ENSG00000141564	RPTOR	protein_coding	-0.018	0.807735	0.941357	0.941	0.0077641	0.0635067	0.008	0.00380717	0.0412209	992	970	1274	1	1.2	0.8
ENSG00000141582	CBX4	protein_coding	-0.086	0.211723	0.54653	0.547	0.000520465	0.0083286	0.001	2.41151e-06	0.000106478	8366	7671	10641	0.9	1.2	0.7
ENSG00000141622	RNF165	protein_coding	0.094	0.241132	0.58148	0.581	4.49464e-07	2.38149e-05	0	5.46116e-10	5.91873e-08	331	394	151	1.1	0.5	2.5
ENSG00000141682	PMAIP1	protein_coding	0.075	0.349457	0.683356	0.683	0.000265708	0.00493756	0	0.00685557	0.0635618	894	981	1279	1.1	1.4	0.8
ENSG00000141698	NT5C3B	protein_coding	0.173	0.0666758	0.300362	0.3	0.00223873	0.0256054	0.002	0.226604	0.562031	588	711	806	1.1	1.3	0.9
ENSG00000141756	FKBP10	protein_coding	-0.259	0.00218408	0.0346501	0.035	0.128989	0.405887	0.129	0.12214	0.404289	4090	3315	3685	0.8	0.9	0.9
ENSG00000141759	TXNL4A	protein_coding	0.193	0.0281726	0.182458	0.182	0.00115131	0.0152924	0.001	0.292747	0.637327	2197	2622	2855	1.1	1.3	0.9
ENSG00000141867	BRD4	protein_coding	-0.158	0.0498403	0.256037	0.256	0.0363264	0.186535	0.036	5.11742e-05	0.00137354	4952	4291	5771	0.9	1.1	0.8
ENSG00000141905	NFIC	protein_coding	-0.292	0.00232573	0.0359109	0.036	0.659258	0.870452	0.659	0.000494191	0.00869606	4565	3564	4731	0.8	1	0.8
ENSG00000141934	PLPP2	protein_coding	0.361	0.000299763	0.00799823	0.008	0.595296	0.836776	0.595	0.00211768	0.0268577	1427	1902	1489	1.3	1	1.2
ENSG00000141971	MVB12A	protein_coding	-0.055	0.480169	0.782741	0.783	0.0239913	0.140721	0.024	0.00313573	0.0354657	794	739	998	1	1.2	0.8
ENSG00000142089	IFITM3	protein_coding	0.741	8.29741e-07	8.1796e-05	0	0.0286264	0.15977	0.029	0.00632645	0.0602571	455	796	585	1.7	1.2	1.3
ENSG00000142102	PGGHG	protein_coding	-0.28	0.0157043	0.126044	0.126	1.85106e-07	1.07211e-05	0	0.00527976	0.0527092	637	478	339	0.8	0.6	1.3
ENSG00000142156	COL6A1	protein_coding	-0.064	0.372293	0.700742	0.701	4.01648e-05	0.00104283	0	0.0013327	0.0190466	4174	3921	3127	1	0.8	1.2
ENSG00000142166	IFNAR1	protein_coding	-0.226	0.0130856	0.11103	0.111	0.00107275	0.0144917	0.001	0.429493	0.751197	2548	2084	1955	0.9	0.8	1
ENSG00000142168	SOD1	protein_coding	0.281	0.00215933	0.0344266	0.034	0.00689061	0.0586741	0.007	0.715704	0.903136	3725	4695	4569	1.2	1.2	1
ENSG00000142173	COL6A2	protein_coding	-0.526	6.74306e-05	0.00243335	0.002	3.57938e-06	0.000137652	0	0.512543	0.800922	2862	1887	1762	0.7	0.6	1
ENSG00000142449	FBN3	protein_coding	-0.052	0.0367781			0.00219444	0.0253537	0.002	0.34306	0.681123	72	20	11	1	0.9	1
ENSG00000142459	EVI5L	protein_coding	-0.195	0.0315318	0.195588	0.196	0.248	0.566008	0.248	0.000980951	0.0148975	1627	1350	1797	0.9	1.1	0.8
ENSG00000142507	PSMB6	protein_coding	0.146	0.0952735	0.364937	0.365	0.000859559	0.0121151	0.001	0.0964247	0.355621	1909	2228	2601	1.1	1.3	0.9
ENSG00000142515	KLK3	protein_coding	-0.018	0.833173	0.94974	0.95	1.22166e-14	4.72353e-12	0	6.26611e-14	1.51937e-11	74772	73776	45784	1	0.6	1.6
ENSG00000142534	RPS11	protein_coding	0.298	1.70378e-05	0.000859476	0.001	1.26425e-10	2.0096e-08	0	0.0331631	0.185108	16204	20272	22649	1.2	1.4	0.9
ENSG00000142541	RPL13A	protein_coding	0.214	0.00245451	0.0369435	0.037	1.17939e-07	7.24135e-06	0	0.0233536	0.147239	72287	87008	99960	1.2	1.4	0.9
ENSG00000142599	RERE	protein_coding	-0.198	0.0288536	0.185111	0.185	3.87205e-06	0.000146933	0	0.0150903	0.109836	1652	1378	1123	0.9	0.7	1.2
ENSG00000142676	RPL11	protein_coding	0.172	0.0210777	0.152265	0.152	0.000851087	0.0120506	0.001	0.303651	0.647514	12699	14677	15657	1.1	1.2	0.9
ENSG00000142731	PLK4	protein_coding	0.672	0.00301975	0.0422504	0.042	0.0137359	0.0962301	0.014	0.643427	0.870931	99	191	174	1.6	1.3	1
ENSG00000142765	SYTL1	protein_coding	-0.465	1.87707e-05	0.0009182	0.001	2.85623e-10	3.92897e-08	0	0.0420255	0.215317	2821	1972	1662	0.7	0.6	1.1
ENSG00000142864	SERBP1	protein_coding	0.225	0.0052601	0.0610323	0.061	0.000626314	0.0095932	0.001	0.528318	0.810732	7934	9443	9821	1.2	1.2	1
ENSG00000142867	BCL10	protein_coding	-0.079	0.306586	0.644819	0.645	0.0621598	0.263001	0.062	0.00400136	0.042489	1684	1546	1965	0.9	1.1	0.8
ENSG00000142875	PRKACB	protein_coding	-0.235	0.00793497	0.0803539	0.08	2.6184e-08	1.98195e-06	0	0.00360433	0.0396643	20043	16351	13072	0.8	0.7	1.2
ENSG00000142910	TINAGL1	protein_coding	-0.027	0.559469	0.833717	0.834	0.000701312	0.0103969	0.001	0.0048385	0.0493017	94	78	31	1	0.4	1.8
ENSG00000142937	RPS8	protein_coding	0.265	0.00011969	0.00386151	0.004	8.15441e-10	9.40782e-08	0	0.021753	0.140433	31044	37993	42858	1.2	1.4	0.9
ENSG00000142945	KIF2C	protein_coding	0.097	0.242007	0.58186	0.582	0.0116083	0.0852067	0.012	0.000232237	0.00469264	728	847	523	1.1	0.8	1.5
ENSG00000143126	CELSR2	protein_coding	-0.184	0.0357647	0.211671	0.212	5.72183e-05	0.00139926	0	0.0551658	0.255902	2170	1825	1554	0.9	0.7	1.1
ENSG00000143153	ATP1B1	protein_coding	-0.496	7.44396e-05	0.00261938	0.003	0.0016728	0.0204714	0.002	0.414463	0.740145	3129	2114	2294	0.7	0.8	0.9
ENSG00000143158	MPC2	protein_coding	0.091	0.237791	0.577658	0.578	0.0847166	0.316768	0.085	0.00370953	0.040436	6074	6674	5289	1.1	0.9	1.2
ENSG00000143256	PFDN2	protein_coding	0.413	0.000117693	0.00382842	0.004	0.0159722	0.106844	0.016	0.151704	0.455654	1009	1397	1238	1.3	1.2	1.1
ENSG00000143314	MRPL24	protein_coding	0.379	0.0002241	0.00639419	0.006	0.00032118	0.0056656	0	0.928988	0.980695	1098	1483	1472	1.3	1.3	1
ENSG00000143321	HDGF	protein_coding	0.282	0.000367501	0.00924448	0.009	0.831307	0.947826	0.831	0.000828039	0.0129322	5289	6587	5359	1.2	1	1.2
ENSG00000143322	ABL2	protein_coding	-0.633	0.00315085	0.0434723	0.043	0.00336264	0.0345341	0.003	0.943706	0.984107	286	154	149	0.6	0.6	1
ENSG00000143337	TOR1AIP1	protein_coding	-0.444	0.00050882	0.0118823	0.012	0.108914	0.367871	0.109	0.0613945	0.272682	2859	1972	2410	0.7	0.9	0.9
ENSG00000143367	TUFT1	protein_coding	0.275	0.00304652	0.0425029	0.043	1.16991e-05	0.000378659	0	0.154226	0.459747	1662	2089	2330	1.2	1.4	0.9
ENSG00000143375	CGN	protein_coding	-0.283	0.0142989	0.118142	0.118	5.57732e-07	2.87011e-05	0	0.0101514	0.0838014	774	583	432	0.8	0.6	1.3
ENSG00000143416	SELENBP1	protein_coding	-0.138	0.0795924	0.334153	0.334	2.90603e-05	0.00079643	0	3.03949e-09	2.93804e-07	7405	6490	10130	0.9	1.3	0.7
ENSG00000143437	ARNT	protein_coding	-0.339	0.00207678	0.0335269	0.034	0.83943	0.950409	0.839	0.00413878	0.0435621	1995	1496	1957	0.8	1	0.8
ENSG00000143486	EIF2D	protein_coding	2.597	0.000209701	0.00605833	0.006	0.00992254	0.0756673	0.01	0.238263	0.579204	10	92	48	6.1	1.1	1
ENSG00000143499	SMYD2	protein_coding	0.027	0.690528	0.898771	0.899	0.0022939	0.0259852	0.002	0.000595176	0.00995859	306	328	178	1	0.7	1.6
ENSG00000143515	ATP8B2	protein_coding	0.27	0.0180562	0.138385	0.138	0.212356	0.52424	0.212	0.00031657	0.00604614	1017	1340	879	1.2	0.9	1.4
ENSG00000143575	HAX1	protein_coding	0.08	0.252418	0.591387	0.591	0.00304403	0.0318799	0.003	0.0694701	0.290595	3622	3896	4373	1.1	1.2	0.9
ENSG00000143578	CREB3L4	protein_coding	0.157	0.0879509	0.350231	0.35	0.00877177	0.0691781	0.009	1.62157e-05	0.00053085	989	1174	758	1.1	0.8	1.5
ENSG00000143590	EFNA3	protein_coding	0.278	0.00460686	0.0558619	0.056	0.00680747	0.058137	0.007	3.41603e-08	2.68831e-06	1652	2096	1313	1.2	0.8	1.6
ENSG00000143612	C1orf43	protein_coding	0.111	0.0997376	0.372258	0.372	0.00381647	0.0378056	0.004	0.213219	0.544212	7389	8127	8733	1.1	1.2	0.9
ENSG00000143621	ILF2	protein_coding	0.292	0.000185361	0.00557983	0.006	0.0108039	0.0805426	0.011	0.235464	0.575423	5277	6617	6159	1.2	1.1	1.1
ENSG00000143742	SRP9	protein_coding	0.102	0.134456	0.437151	0.437	0.0839002	0.314703	0.084	0.001277	0.0183975	7703	8424	6945	1.1	0.9	1.2
ENSG00000143761	ARF1	protein_coding	-0.037	0.536971	0.819481	0.819	0.00280834	0.030117	0.003	0.000313997	0.00601344	16972	16377	20162	1	1.2	0.8
ENSG00000143797	MBOAT2	protein_coding	-0.445	0.000320511	0.00846438	0.008	0.108453	0.367137	0.108	0.0464783	0.230394	8341	5811	7099	0.7	0.9	0.9
ENSG00000143819	EPHX1	protein_coding	-0.254	0.0202955	0.148833	0.149	0.00625986	0.055076	0.006	4.37377e-07	2.60047e-05	6189	4778	8386	0.8	1.3	0.6
ENSG00000143847	PPFIA4	protein_coding	-0.293	0.00741782	0.0773778	0.077	2.07153e-05	0.00060454	0	0.112216	0.385924	1704	1304	1110	0.8	0.7	1.1
ENSG00000143850	PLEKHA6	protein_coding	-0.359	0.000775533	0.0161536	0.016	5.26583e-05	0.00130334	0	1.7891e-13	4.1282e-11	1175	874	1672	0.8	1.4	0.5
ENSG00000143870	PDIA6	protein_coding	0.23	0.000973475	0.0188761	0.019	2.14716e-08	1.68776e-06	0	0.0214172	0.138892	11907	14221	16094	1.2	1.3	0.9
ENSG00000143878	RHOB	protein_coding	0.172	0.0268924	0.177239	0.177	0.0178771	0.115014	0.018	4.87327e-06	0.00019153	3785	4390	3227	1.1	0.9	1.3
ENSG00000143933	CALM2	protein_coding	-0.024	0.731157	0.914229	0.914	0.00418125	0.0402448	0.004	0.0118154	0.0930279	4116	4018	3367	1	0.8	1.2
ENSG00000143952	VPS54	protein_coding	-0.486	0.000137697	0.00433713	0.004	9.11925e-05	0.00209071	0	0.916713	0.977699	1184	802	794	0.7	0.7	1
ENSG00000144115	THNSL2	protein_coding	-0.089	0.252978	0.591475	0.591	8.57668e-05	0.00199072	0	0.00547117	0.0541481	2174	1982	1579	0.9	0.8	1.2
ENSG00000144134	RABL2A	protein_coding	-0.446	0.00443775	0.0543873	0.054	0.00391365	0.038525	0.004	0.965327	0.98999	361	235	233	0.7	0.7	1
ENSG00000144224	UBXN4	protein_coding	-0.235	0.00218196	0.0346501	0.035	0.00360982	0.0362655	0.004	0.878047	0.965959	6428	5329	5379	0.8	0.9	1
ENSG00000144331	ZNF385B	protein_coding	-0.033	0.65809	0.883864	0.884	1.89078e-08	1.51964e-06	0	2.40382e-07	1.54906e-05	616	581	285	1	0.5	1.9
ENSG00000144339	TMEFF2	protein_coding	0.44	8.04364e-06	0.000494645	0	5.46164e-05	0.00134604	0	2.60249e-17	9.30781e-15	1955	2732	1438	1.4	0.8	1.9
ENSG00000144355	DLX1	protein_coding	-0.076	0.170399	0.49313	0.493	0.00270154	0.0293456	0.003	0.101531	0.365073	130	89	56	0.9	0.5	1.1
ENSG00000144366	GULP1	protein_coding	0.023	0.764832	0.927618	0.928	0.0022925	0.0259852	0.002	0.000811614	0.0127034	4954	5084	3788	1	0.8	1.3
ENSG00000144381	HSPD1	protein_coding	0.188	0.00737369	0.0770419	0.077	1.7701e-05	0.000534243	0	0.106901	0.376193	21819	25368	27777	1.1	1.2	0.9
ENSG00000144426	NBEAL1	protein_coding	-0.51	0.00231194	0.035842	0.036	0.865852	0.959256	0.866	0.00136217	0.0194288	742	465	762	0.7	1	0.7
ENSG00000144445	KANSL1L	protein_coding	0.143	0.0934769	0.362076	0.362	4.6859e-06	0.000172774	0	4.93632e-10	5.47435e-08	1364	1580	908	1.1	0.7	1.7
ENSG00000144452	ABCA12	protein_coding	-0.641	0.00267551	0.0386483	0.039	0.276946	0.598217	0.277	4.69465e-05	0.00128662	210	114	260	0.6	1.1	0.5
ENSG00000144481	TRPM8	protein_coding	0.61	4.0605e-07	4.64047e-05	0	9.90398e-07	4.70719e-05	0	2.42539e-23	1.57717e-20	11331	18013	7232	1.5	0.7	2.5
ENSG00000144485	HES6	protein_coding	-0.344	0.00110592	0.0206982	0.021	0.491065	0.776958	0.491	7.89719e-05	0.00195305	6123	4601	6503	0.8	1	0.7
ENSG00000144554	FANCD2	protein_coding	0.049	0.486032	0.786491	0.786	0.0030854	0.0321782	0.003	0.00025505	0.00510313	633	711	383	1	0.7	1.7
ENSG00000144619	CNTN4	protein_coding	-0.451	0.00988472	0.0927698	0.093	0.366386	0.681247	0.366	0.000456246	0.00816902	96	48	122	0.7	1	0.5
ENSG00000144645	OSBPL10	protein_coding	-0.059	0.199352	0.532198	0.532	0.0989977	0.347123	0.099	0.00339746	0.0378242	145	93	245	1	1.1	0.5
ENSG00000144655	CSRNP1	protein_coding	-0.052	0.50648	0.799695	0.8	0.0168029	0.110877	0.017	0.00237396	0.0292775	625	583	805	1	1.2	0.8
ENSG00000144713	RPL32	protein_coding	0.342	1.14831e-05	0.000660095	0.001	5.79039e-15	2.51022e-12	0	0.000627034	0.010455	11799	15176	18460	1.3	1.5	0.8
ENSG00000144749	LRIG1	protein_coding	-0.216	0.0205629	0.149943	0.15	0.00422195	0.040482	0.004	0.584106	0.842955	1770	1448	1382	0.9	0.8	1
ENSG00000144785	RP11-977G19.10	protein_coding	0.236	0.0141708	0.117384	0.117	0.00357967	0.0360682	0.004	0.64307	0.870777	80	158	178	1.2	1.7	1
ENSG00000144837	PLA1A	protein_coding	0.632	0.00090431	0.0179413	0.018	0.00866995	0.0686779	0.009	0.489918	0.789331	165	287	256	1.5	1.3	1
ENSG00000144867	SRPRB	protein_coding	0.137	0.084338	0.343994	0.344	4.6714e-09	4.45527e-07	0	3.64721e-05	0.00104146	2118	2408	3273	1.1	1.5	0.8
ENSG00000144895	EIF2A	protein_coding	0.099	0.190531	0.520299	0.52	0.00129045	0.0168134	0.001	0.0572652	0.261276	1813	1995	2292	1.1	1.2	0.9
ENSG00000145020	AMT	protein_coding	-0.112	0.067605	0.30328	0.303	0.000107815	0.00238521	0	0.0373842	0.200157	187	112	61	0.9	0.4	1.2
ENSG00000145050	MANF	protein_coding	0.539	3.60264e-09	7.29239e-07	0	3.05707e-12	7.16958e-10	0	0.283195	0.628706	2511	3724	3999	1.5	1.6	0.9
ENSG00000145087	STXBP5L	protein_coding	-0.007	0.920974	0.977602	0.978	1.82706e-08	1.50164e-06	0	3.43646e-08	2.68831e-06	1494	1479	810	1	0.6	1.8
ENSG00000145247	OCIAD2	protein_coding	0.23	0.0170154	0.133579	0.134	0.0047423	0.0442126	0.005	0.660189	0.879143	1629	2012	2092	1.2	1.2	1
ENSG00000145284	SCD5	protein_coding	0.185	0.0529722	0.264533	0.265	0.0028277	0.0302114	0.003	9.24068e-07	4.87812e-05	1559	1899	1146	1.1	0.8	1.6
ENSG00000145349	CAMK2D	protein_coding	-0.488	0.00324579	0.0439372	0.044	0.00985205	0.0752501	0.01	0.717299	0.903954	680	430	454	0.7	0.8	1
ENSG00000145354	CISD2	protein_coding	0.061	0.443961	0.75359	0.754	0.00434814	0.0413869	0.004	0.0373849	0.200157	1446	1556	1899	1	1.2	0.9
ENSG00000145390	USP53	protein_coding	-0.037	0.629337	0.871844	0.872	0.0136295	0.0955804	0.014	0.00340014	0.0378246	541	510	726	1	1.2	0.8
ENSG00000145391	SETD7	protein_coding	-0.072	0.298754	0.6371	0.637	0.0670596	0.274765	0.067	0.00414427	0.0435621	7049	6561	8001	1	1.1	0.8
ENSG00000145425	RPS3A	protein_coding	0.183	0.0093229	0.0894472	0.089	1.14115e-05	0.000370187	0	0.0737557	0.302856	24475	28516	31676	1.1	1.3	0.9
ENSG00000145494	NDUFS6	protein_coding	0.173	0.0673255	0.30252	0.303	0.000216553	0.00421497	0	0.0617544	0.273432	1270	1542	1879	1.1	1.4	0.9
ENSG00000145569	FAM105A	protein_coding	0.073	0.365128	0.695814	0.696	0.0354015	0.183421	0.035	0.00271739	0.0319959	742	819	587	1.1	0.8	1.3
ENSG00000145592	RPL37	protein_coding	0.327	0.00214298	0.0342506	0.034	3.04067e-06	0.000121169	0	0.110007	0.382446	16006	21121	24401	1.3	1.5	0.9
ENSG00000145703	IQGAP2	protein_coding	0.403	0.00121394	0.0221736	0.022	0.183354	0.490109	0.183	5.74231e-06	0.00022024	888	1250	771	1.3	0.9	1.6
ENSG00000145736	GTF2H2	protein_coding	0.003	0.976859	0.993158	0.993	0.00272936	0.0295357	0.003	0.00254449	0.0305638	997	1000	725	1	0.8	1.3
ENSG00000145741	BTF3	protein_coding	0.281	0.000681582	0.0148682	0.015	4.74196e-07	2.47586e-05	0	0.101212	0.364535	7889	9823	10919	1.2	1.4	0.9
ENSG00000145817	YIPF5	protein_coding	-0.171	0.0533851	0.265642	0.266	0.0329955	0.175347	0.033	4.95115e-05	0.0013415	1803	1519	2176	0.9	1.2	0.7
ENSG00000145819	ARHGAP26	protein_coding	-0.762	2.38948e-07	2.91111e-05	0	0.648508	0.865636	0.649	2.78001e-06	0.000119792	1245	703	1184	0.6	1	0.6
ENSG00000145912	NHP2	protein_coding	0.4	2.63697e-05	0.00115829	0.001	6.56757e-09	6.0228e-07	0	0.108727	0.379441	1754	2385	2680	1.3	1.5	0.9
ENSG00000145919	BOD1	protein_coding	0.296	0.0035629	0.0470463	0.047	0.551707	0.81272	0.552	0.0209735	0.136935	1220	1573	1285	1.2	1	1.2
ENSG00000146067	FAM193B	protein_coding	-0.31	0.00702644	0.07456	0.075	0.000405106	0.00686664	0	0.385144	0.718755	1142	859	781	0.8	0.7	1.1
ENSG00000146072	TNFRSF21	protein_coding	-0.251	0.0251405	0.170786	0.171	0.530683	0.799354	0.531	0.0043381	0.0452808	627	480	675	0.8	1	0.8
ENSG00000146094	DOK3	protein_coding	-0.095	0.152814	0.467951	0.468	0.00270361	0.0293459	0.003	0.113748	0.388766	303	218	150	0.9	0.6	1.1
ENSG00000146205	ANO7	protein_coding	-0.736	4.73268e-05	0.00186946	0.002	3.92417e-09	3.87167e-07	0	0.0662805	0.283895	726	404	310	0.6	0.4	1.2
ENSG00000146233	CYP39A1	protein_coding	-0.401	0.0119616	0.104627	0.105	7.79474e-10	9.06598e-08	0	0.000273722	0.0053642	328	196	91	0.8	0.3	1.9
ENSG00000146411	SLC2A12	protein_coding	0.073	0.261095	0.600132	0.6	0.0437391	0.208647	0.044	0.00173375	0.0231588	454	579	292	1.1	0.9	1.7
ENSG00000146416	AIG1	protein_coding	-0.144	0.0725908	0.316024	0.316	0.124924	0.398563	0.125	0.000913971	0.0140179	2026	1768	2275	0.9	1.1	0.8
ENSG00000146477	SLC22A3	protein_coding	-0.858	4.29055e-07	4.78576e-05	0	0.795356	0.934772	0.795	1.66551e-06	7.88967e-05	1924	1007	1862	0.6	1	0.6
ENSG00000146540	C7orf50	protein_coding	0.145	0.0868255	0.348219	0.348	0.00278845	0.0299261	0.003	0.201679	0.531055	2194	2537	2828	1.1	1.2	0.9
ENSG00000146674	IGFBP3	protein_coding	1.032	6.14597e-20	4.66876e-17	0	0.765605	0.918546	0.766	1.17394e-18	5.24822e-16	1899	3956	1946	2	1	2
ENSG00000146701	MDH2	protein_coding	0.316	0.000633232	0.0140838	0.014	6.74677e-09	6.10882e-07	0	0.017436	0.1215	1980	2548	3036	1.2	1.5	0.9
ENSG00000146731	CCT6A	protein_coding	0.329	0.000409444	0.0100967	0.01	0.00641511	0.055892	0.006	0.420597	0.744285	2296	2984	2812	1.3	1.2	1
ENSG00000146733	PSPH	protein_coding	0.41	0.000224297	0.00639419	0.006	3.43865e-07	1.86338e-05	0	0.158806	0.46628	1975	2743	3106	1.3	1.5	0.9
ENSG00000146830	GIGYF1	protein_coding	-0.1	0.212195	0.546855	0.547	0.000788192	0.0114013	0.001	0.0350964	0.19171	2153	1929	1601	0.9	0.8	1.2
ENSG00000146859	TMEM140	protein_coding	-0.184	0.0614213	0.287692	0.288	0.231451	0.548292	0.231	0.00224368	0.0280578	755	605	868	0.9	1.1	0.7
ENSG00000147123	NDUFB11	protein_coding	0.243	0.0227902	0.16004	0.16	0.000432834	0.00722535	0	0.214918	0.546114	898	1148	1313	1.2	1.4	0.9
ENSG00000147162	OGT	protein_coding	-0.582	1.94006e-10	5.4465e-08	0	1.86226e-08	1.50517e-06	0	0.458953	0.769639	6433	4214	4427	0.7	0.7	1
ENSG00000147274	RBMX	protein_coding	0.358	0.000202477	0.00592921	0.006	0.030552	0.166908	0.031	0.122239	0.404402	2213	2934	2608	1.3	1.1	1.1
ENSG00000147381	MAGEA4	protein_coding	0.651	0.00485572	0.0578476	0.058	8.34875e-34	3.98124e-30	0	1.20891e-21	6.91786e-19	31	60	480	1.6	15.2	0.1
ENSG00000147403	RPL10	protein_coding	0.181	0.0151779	0.12343	0.123	7.4919e-13	2.10155e-10	0	2.18195e-06	9.78972e-05	4072	4742	6378	1.1	1.5	0.8
ENSG00000147526	TACC1	protein_coding	-0.524	0.00012353	0.00395847	0.004	0.0680574	0.277387	0.068	0.0439806	0.22164	4014	2638	3289	0.7	0.9	0.9
ENSG00000147592	LACTB2	protein_coding	-0.162	0.0841498	0.34357	0.344	0.0589063	0.253677	0.059	0.000322664	0.00613833	672	549	833	0.9	1.2	0.7
ENSG00000147604	RPL7	protein_coding	0.306	5.3994e-05	0.00206225	0.002	1.60608e-09	1.75394e-07	0	0.0459999	0.228498	27098	34224	38410	1.2	1.4	0.9
ENSG00000147649	MTDH	protein_coding	-0.073	0.262829	0.601948	0.602	0.000289856	0.0052824	0	2.16493e-06	9.77017e-05	5824	5457	7185	1	1.2	0.8
ENSG00000147677	EIF3H	protein_coding	0.13	0.0809501	0.337005	0.337	4.93223e-05	0.00123491	0	0.0208449	0.136417	4715	5295	6174	1.1	1.3	0.9
ENSG00000147684	NDUFB9	protein_coding	0.163	0.0635686	0.291379	0.291	2.16908e-05	0.000625623	0	0.0169061	0.118735	2344	2758	3402	1.1	1.4	0.8
ENSG00000147689	FAM83A	protein_coding	0.052	0.0633755	0.291379	0.291	0.000364782	0.00628744	0	0.0933681	0.348429	19	53	129	1	4.6	1
ENSG00000147883	CDKN2B	protein_coding	-0.881	0.00049338	0.0115635	0.012	0.4423	0.743259	0.442	0.00649575	0.0612175	211	99	179	0.5	1	0.7
ENSG00000147955	SIGMAR1	protein_coding	0.334	0.00243303	0.0367917	0.037	0.00901125	0.0704453	0.009	0.676443	0.884488	752	1000	962	1.3	1.2	1
ENSG00000148053	NTRK2	protein_coding	-0.086	0.0256607	0.173317	0.173	0.000451059	0.00745994	0	0.18513	0.506131	99	38	21	0.9	0.3	1
ENSG00000148057	IDNK	protein_coding	-0.092	0.237734	0.577658	0.578	0.00409951	0.0396854	0.004	0.091894	0.345139	343	284	216	0.9	0.7	1.1
ENSG00000148248	SURF4	protein_coding	0.043	0.542976	0.822329	0.822	0.00142207	0.0180516	0.001	0.00989772	0.0823843	5607	5850	7010	1	1.2	0.9
ENSG00000148303	RPL7A	protein_coding	0.333	1.92999e-05	0.000929995	0.001	1.25494e-07	7.57516e-06	0	0.311376	0.653447	16144	20691	21945	1.3	1.3	1
ENSG00000148335	NTMT1	protein_coding	0.175	0.0546343	0.268456	0.268	0.000219775	0.00426607	0	0.0763318	0.30865	815	973	1145	1.1	1.3	0.9
ENSG00000148339	SLC25A25	protein_coding	0.384	0.00144792	0.0253711	0.025	0.0212375	0.129562	0.021	0.38019	0.714556	1021	1414	1292	1.3	1.2	1.1
ENSG00000148341	SH3GLB2	protein_coding	-0.444	0.000305444	0.008133	0.008	0.00844308	0.0673282	0.008	0.329643	0.671399	4661	3251	3583	0.7	0.8	0.9
ENSG00000148426	PROSER2	protein_coding	-0.246	0.0242244	0.166861	0.167	0.122953	0.394514	0.123	0.000156337	0.0033683	550	425	654	0.8	1.1	0.7
ENSG00000148484	RSU1	protein_coding	0.094	0.247538	0.586772	0.587	4.96327e-06	0.000182063	0	0.000683787	0.0112182	792	885	1222	1.1	1.5	0.8
ENSG00000148834	GSTO1	protein_coding	0.498	0.000333293	0.00871285	0.009	0.0302988	0.165884	0.03	0.157038	0.463528	527	794	676	1.4	1.2	1.1
ENSG00000148835	TAF5	protein_coding	0.149	0.0995687	0.372057	0.372	0.00400684	0.0391236	0.004	0.219696	0.552391	211	274	333	1.1	1.4	0.9
ENSG00000148908	RGS10	protein_coding	0.228	0.0333624	0.203227	0.203	0.0046356	0.043515	0.005	0.482083	0.784662	521	671	728	1.2	1.3	1
ENSG00000148926	ADM	protein_coding	0.521	0.00769361	0.0792307	0.079	0.652416	0.867502	0.652	0.00198669	0.0256282	108	198	97	1.4	1	1.7
ENSG00000149100	EIF3M	protein_coding	0.199	0.0230293	0.161105	0.161	4.28801e-05	0.0011053	0	0.0689621	0.28948	2518	2999	3449	1.1	1.3	0.9
ENSG00000149136	SSRP1	protein_coding	0.172	0.0339616	0.205269	0.205	0.00260996	0.0286116	0.003	0.373876	0.709655	4453	5193	5537	1.1	1.2	1
ENSG00000149150	SLC43A1	protein_coding	-0.021	0.780826	0.932084	0.932	0.00564906	0.0508914	0.006	0.00234341	0.0289757	1004	976	1326	1	1.2	0.8
ENSG00000149218	ENDOD1	protein_coding	-0.359	0.000219358	0.00630911	0.006	0.0336267	0.177514	0.034	0.1167	0.394591	5648	4249	4797	0.8	0.9	0.9
ENSG00000149256	TENM4	protein_coding	-0.033	0.203925			0.00173939	0.0209813	0.002	0.0598576	0.268026	58	28	9	1	0.9	1.1
ENSG00000149260	CAPN5	protein_coding	-0.298	0.00233675	0.0359676	0.036	2.60705e-08	1.98195e-06	0	7.98427e-18	3.08711e-15	4336	3375	6833	0.8	1.5	0.5
ENSG00000149273	RPS3	protein_coding	0.223	0.00102443	0.0196282	0.02	3.4616e-11	6.51601e-09	0	0.000835895	0.0130407	22170	26368	31452	1.2	1.4	0.9
ENSG00000149311	ATM	protein_coding	-0.293	0.00359433	0.047268	0.047	0.108709	0.367692	0.109	0.193851	0.519235	1490	1160	1297	0.8	0.9	0.9
ENSG00000149418	ST14	protein_coding	0.13	0.0780224	0.33003	0.33	0.144339	0.431926	0.144	0.00130445	0.0186988	4117	4623	3738	1.1	0.9	1.2
ENSG00000149485	FADS1	protein_coding	0.009	0.910724	0.974011	0.974	6.06331e-05	0.0014702	0	9.87771e-05	0.00233571	3072	3107	4537	1	1.4	0.7
ENSG00000149527	PLCH2	protein_coding	-0.536	0.000953078	0.0186203	0.019	1.97389e-09	2.09174e-07	0	0.00686496	0.0636076	626	394	267	0.7	0.4	1.3
ENSG00000149532	CPSF7	protein_coding	-0.338	6.81765e-05	0.00245246	0.002	0.00212065	0.024645	0.002	0.366789	0.701755	4772	3681	3904	0.8	0.8	1
ENSG00000149547	EI24	protein_coding	-0.035	0.606447	0.860556	0.861	0.000156416	0.00317397	0	1.8028e-05	0.000586156	3529	3409	4534	1	1.3	0.8
ENSG00000149573	MPZL2	protein_coding	0.237	0.0354139	0.210462	0.21	0.423649	0.730032	0.424	0.00395524	0.0421395	307	417	273	1.2	1	1.4
ENSG00000149792	MRPL49	protein_coding	-0.017	0.800999	0.938529	0.939	0.00341742	0.0348465	0.003	0.00149018	0.020721	3905	3842	4704	1	1.2	0.8
ENSG00000149806	FAU	protein_coding	0.296	0.000636349	0.0140957	0.014	3.16554e-08	2.37101e-06	0	0.0345711	0.189783	5739	7264	8404	1.2	1.4	0.9
ENSG00000149929	HIRIP3	protein_coding	0.327	0.00420319	0.0529633	0.053	0.519222	0.792361	0.519	0.000485569	0.00857599	806	1077	755	1.3	1	1.4
ENSG00000150347	ARID5B	protein_coding	0.279	0.0036551	0.0478722	0.048	0.050637	0.231368	0.051	1.26167e-06	6.28903e-05	2107	2668	1795	1.2	0.9	1.4
ENSG00000150403	TMCO3	protein_coding	-0.257	0.00218915	0.0346598	0.035	0.6264	0.853617	0.626	0.0100969	0.0835429	8422	6830	8147	0.8	1	0.9
ENSG00000150527	CTAGE5	protein_coding	-0.246	0.00723959	0.0760098	0.076	0.687296	0.885969	0.687	0.00206761	0.0264572	2683	2168	2770	0.8	1	0.8
ENSG00000150593	PDCD4	protein_coding	0.139	0.0863039	0.347473	0.347	0.000339271	0.00591904	0	0.062426	0.275016	4583	5233	6045	1.1	1.3	0.9
ENSG00000150594	ADRA2A	protein_coding	0.031	0.668879	0.888003	0.888	5.17843e-23	7.40826e-20	0	7.94443e-25	5.98174e-22	3643	3770	1641	1	0.5	2.3
ENSG00000150676	CCDC83	protein_coding	-0.013	0.696908	0.900137	0.9	0.0033702	0.0345621	0.003	0.0110421	0.088796	77	66	21	1	0.4	1.1
ENSG00000150712	MTMR12	protein_coding	-0.292	0.000960969	0.0187462	0.019	0.0144332	0.0994613	0.014	1.03244e-08	9.11737e-07	2355	1862	2798	0.8	1.2	0.7
ENSG00000150753	CCT5	protein_coding	0.286	0.000563963	0.0129591	0.013	1.78655e-05	0.000536941	0	0.398602	0.729675	4240	5314	5617	1.2	1.3	1
ENSG00000150768	DLAT	protein_coding	0.296	0.0163079	0.12968	0.13	0.00130243	0.0168934	0.001	0.415793	0.741256	541	738	820	1.2	1.4	0.9
ENSG00000150961	SEC24D	protein_coding	0.106	0.141094	0.449326	0.449	1.08991e-06	5.16298e-05	0	0.000703685	0.0114267	3160	3481	4347	1.1	1.3	0.8
ENSG00000150991	UBC	protein_coding	0.175	0.00887122	0.086483	0.086	0.149322	0.440208	0.149	4.9716e-05	0.00134196	28902	33369	26700	1.1	0.9	1.2
ENSG00000151006	PRSS53	protein_coding	-0.857	0.000662289	0.0145209	0.015	0.000917828	0.0127852	0.001	0.937884	0.982307	533	253	257	0.6	0.6	1
ENSG00000151012	SLC7A11	protein_coding	-0.27	0.000772955	0.016152	0.016	0.492607	0.778214	0.493	5.20728e-05	0.00138492	18054	14600	18853	0.8	1	0.8
ENSG00000151025	GPR158	protein_coding	-0.467	0.00106869	0.0201966	0.02	0.0811462	0.309237	0.081	5.62845e-07	3.22082e-05	1487	996	1836	0.7	1.1	0.6
ENSG00000151090	THRB	protein_coding	-0.839	9.13528e-09	1.59423e-06	0	0.00117663	0.0155813	0.001	0.0122049	0.0952038	1983	1069	1401	0.6	0.7	0.8
ENSG00000151135	TMEM263	protein_coding	-0.031	0.64141	0.877269	0.877	7.0777e-05	0.00169038	0	9.38593e-06	0.0003408	4609	4475	5926	1	1.3	0.8
ENSG00000151176	PLBD2	protein_coding	-0.128	0.139818	0.446994	0.447	0.173162	0.475783	0.173	0.00478048	0.0488846	782	673	897	0.9	1.1	0.8
ENSG00000151233	GXYLT1	protein_coding	-0.33	0.000874051	0.0175	0.018	0.00171291	0.0208553	0.002	1.18838e-10	1.60386e-08	1601	1222	2059	0.8	1.2	0.6
ENSG00000151292	CSNK1G3	protein_coding	-0.083	0.305526	0.643738	0.644	0.0568483	0.247722	0.057	0.00347243	0.0384197	902	794	1141	0.9	1.2	0.8
ENSG00000151320	AKAP6	protein_coding	0.622	0.00361597	0.0474588	0.047	0.383784	0.695824	0.384	0.0413567	0.213361	132	243	158	1.5	1	1.2
ENSG00000151332	MBIP	protein_coding	0.218	0.04325	0.234775	0.235	0.282785	0.60426	0.283	0.00217304	0.0274141	301	417	253	1.2	0.9	1.5
ENSG00000151414	NEK7	protein_coding	-0.357	0.00202882	0.0329978	0.033	0.00598593	0.0532223	0.006	0.735937	0.91246	1923	1416	1464	0.8	0.8	1
ENSG00000151498	ACAD8	protein_coding	0.676	4.41855e-08	6.41137e-06	0	0.0724876	0.288468	0.072	4.80654e-13	9.96555e-11	1067	1760	903	1.6	0.9	1.9
ENSG00000151500	THYN1	protein_coding	0.297	0.0071156	0.0751992	0.075	0.167163	0.466374	0.167	5.13389e-05	0.00137441	784	1030	679	1.2	0.9	1.4
ENSG00000151503	NCAPD3	protein_coding	1.978	9.81333e-09	1.66749e-06	0	0.139637	0.422924	0.14	5.86455e-13	1.18166e-10	1111	4803	761	3.9	0.9	5.9
ENSG00000151532	VTI1A	protein_coding	-0.219	0.0400389	0.225363	0.225	0.343076	0.66093	0.343	0.00285464	0.0331053	578	447	651	0.9	1.1	0.7
ENSG00000151611	MMAA	protein_coding	0.324	0.017969	0.138206	0.138	0.00158993	0.0196761	0.002	0.425809	0.748062	187	283	325	1.3	1.5	1
ENSG00000151612	ZNF827	protein_coding	0.187	0.0588253	0.280425	0.28	4.87749e-05	0.00122591	0	3.26134e-09	3.13132e-07	703	875	438	1.1	0.7	1.9
ENSG00000151690	MFSD6	protein_coding	-0.29	0.00441487	0.0542702	0.054	0.000365897	0.00629906	0	0.471984	0.778352	1884	1465	1375	0.8	0.8	1
ENSG00000151725	CENPU	protein_coding	0.491	0.00115182	0.0214024	0.021	0.0308103	0.168036	0.031	0.282339	0.627944	356	545	473	1.4	1.2	1.1
ENSG00000151726	ACSL1	protein_coding	-0.058	0.414865	0.733322	0.733	0.0178695	0.115014	0.018	0.00149187	0.020721	3917	3700	4624	1	1.1	0.8
ENSG00000151835	SACS	protein_coding	0.707	0.000119906	0.00386151	0.004	0.137447	0.418989	0.137	1.0641e-07	7.46224e-06	616	1093	492	1.6	0.9	2.1
ENSG00000151914	DST	protein_coding	-0.596	0.00294413	0.041507	0.042	0.0561583	0.245795	0.056	0.319501	0.66109	237	134	163	0.7	0.9	0.9
ENSG00000152078	TMEM56	protein_coding	-0.565	0.000712489	0.0153096	0.015	0.780965	0.926708	0.781	0.000257457	0.00512978	979	604	1018	0.7	1	0.6
ENSG00000152104	PTPN14	protein_coding	-0.672	0.000388225	0.00969737	0.01	0.0227613	0.136187	0.023	0.202793	0.532629	972	549	674	0.6	0.8	0.9
ENSG00000152117	AC093838.4	transcribed_processed_pseudogene	-0.208	0.0407763	0.227728	0.228	3.15045e-06	0.00012375	0	0.00887806	0.0764657	1044	832	618	0.9	0.6	1.3
ENSG00000152217	SETBP1	protein_coding	-0.163	0.0652304	0.295989	0.296	2.55136e-08	1.95186e-06	0	0.000195255	0.00407784	1195	1013	720	0.9	0.6	1.4
ENSG00000152223	EPG5	protein_coding	-0.221	0.0274297	0.179576	0.18	0.000477288	0.00780353	0	0.196799	0.52448	1051	841	737	0.9	0.7	1.1
ENSG00000152234	ATP5A1	protein_coding	0.268	0.000363159	0.00917777	0.009	6.41132e-09	5.91744e-07	0	0.0251462	0.154794	10053	12379	14107	1.2	1.4	0.9
ENSG00000152291	TGOLN2	protein_coding	-0.471	3.08258e-06	0.000228448	0	4.429e-09	4.28117e-07	0	0.226729	0.562103	3455	2420	2205	0.7	0.7	1.1
ENSG00000152348	ATG10	protein_coding	-0.044	0.549681	0.826718	0.827	0.00333005	0.0343226	0.003	0.0191977	0.129657	376	343	239	1	0.7	1.3
ENSG00000152439	ZNF773	protein_coding	-0.205	0.0398397	0.224963	0.225	0.11833	0.385171	0.118	0.000319103	0.00607868	699	563	823	0.9	1.1	0.7
ENSG00000152518	ZFP36L2	protein_coding	0.047	0.51705	0.806618	0.807	0.0287616	0.16004	0.029	0.00468517	0.0481855	711	788	503	1	0.8	1.4
ENSG00000152527	PLEKHH2	protein_coding	-1.104	0.00167468	0.0284189	0.028	0.132468	0.410525	0.132	0.10156	0.365073	168	59	102	0.5	0.9	0.9
ENSG00000152582	SPEF2	protein_coding	-0.046	0.32819	0.664932	0.665	0.00418882	0.0402453	0.004	0.0610522	0.271515	133	97	55	1	0.6	1.1
ENSG00000152620	NADK2	protein_coding	-0.054	0.460869	0.768155	0.768	0.0162016	0.107955	0.016	0.00171825	0.0229947	3187	3006	3860	1	1.2	0.8
ENSG00000152642	GPD1L	protein_coding	-0.27	0.00411902	0.05215	0.052	0.222025	0.536535	0.222	4.57288e-05	0.00126293	2093	1664	2307	0.8	1.1	0.7
ENSG00000152684	PELO	protein_coding	0.065	0.383567	0.709692	0.71	0.00167174	0.0204714	0.002	0.0236912	0.148652	1500	1604	1909	1	1.2	0.9
ENSG00000152749	GPR180	protein_coding	-0.033	0.667863	0.887688	0.888	0.00119398	0.0157574	0.001	0.000260978	0.00517829	929	894	1240	1	1.3	0.8
ENSG00000152795	HNRNPDL	protein_coding	0.446	0.000114241	0.00374445	0.004	0.142526	0.428358	0.143	0.0170688	0.119509	2340	3324	2675	1.4	1.1	1.2
ENSG00000152818	UTRN	protein_coding	-0.576	1.52617e-05	0.000794718	0.001	0.0792645	0.305285	0.079	0.010257	0.0844773	4394	2814	3668	0.7	0.9	0.8
ENSG00000152894	PTPRK	protein_coding	0.375	0.00263806	0.0383216	0.038	0.15697	0.45259	0.157	1.01586e-05	0.000366994	966	1342	826	1.3	0.9	1.6
ENSG00000152952	PLOD2	protein_coding	-0.09	0.260258	0.598677	0.599	9.89951e-08	6.23887e-06	0	2.65427e-05	0.000811367	8812	7953	5413	0.9	0.6	1.4
ENSG00000153012	LGI2	protein_coding	1.615	0.00175108	0.02956	0.03	0.442565	0.743358	0.443	0.0195919	0.130925	20	100	30	3.1	1	1.1
ENSG00000153037	SRP19	protein_coding	0.066	0.397551	0.721268	0.721	0.00489281	0.0453052	0.005	0.0493435	0.238967	1535	1661	1997	1	1.2	0.9
ENSG00000153048	CARHSP1	protein_coding	0.087	0.230982	0.569148	0.569	0.0198355	0.123673	0.02	0.000435013	0.0078478	2488	2702	2118	1.1	0.9	1.2
ENSG00000153094	BCL2L11	protein_coding	-0.192	0.0389548	0.222299	0.222	6.00345e-05	0.00146064	0	0.0508844	0.24387	1687	1397	1168	0.9	0.7	1.1
ENSG00000153132	CLGN	protein_coding	-0.38	0.000231097	0.00653038	0.007	0.00695966	0.0587951	0.007	1.84674e-10	2.25808e-08	5903	4362	7362	0.8	1.2	0.6
ENSG00000153179	RASSF3	protein_coding	-0.675	5.46082e-10	1.38276e-07	0	0.526785	0.797847	0.527	2.54969e-08	2.08433e-06	14812	9049	14088	0.6	1	0.7
ENSG00000153201	RANBP2	protein_coding	-0.262	0.000793766	0.0164011	0.016	0.047693	0.222164	0.048	0.169919	0.483562	6402	5221	5677	0.8	0.9	0.9
ENSG00000153233	PTPRR	protein_coding	0.483	2.95915e-06	0.000222177	0	0.742161	0.907623	0.742	6.3717e-07	3.54683e-05	1627	2345	1586	1.4	1	1.4
ENSG00000153266	FEZF2	protein_coding	3.13	0.000426424	0.0104152	0.01	0.022011	0.132808	0.022	0.213836	0.544912	27	409	158	8.8	1	1
ENSG00000153317	ASAP1	protein_coding	-0.242	0.0296464	0.188064	0.188	5.66255e-05	0.00138713	0	0.0643205	0.279389	1074	813	640	0.8	0.6	1.2
ENSG00000153786	ZDHHC7	protein_coding	0.048	0.525044	0.813065	0.813	0.0168351	0.110987	0.017	0.00251418	0.030276	2172	2283	1799	1	0.9	1.2
ENSG00000153827	TRIP12	protein_coding	-0.278	0.00260418	0.0381672	0.038	0.0208042	0.127791	0.021	0.4853	0.786085	4544	3599	3799	0.8	0.9	1
ENSG00000153879	CEBPG	protein_coding	0.026	0.732277	0.91501	0.915	0.00220872	0.0254003	0.002	0.00661169	0.0619429	6322	6484	7906	1	1.2	0.8
ENSG00000153930	ANKFN1	protein_coding	0.016	0.564477			1.19948e-06	5.60775e-05	0	3.37347e-05	0.000983075	7	10	76	1	8.7	0.2
ENSG00000153989	NUS1	protein_coding	0.004	0.953147	0.985578	0.986	0.00232824	0.0262472	0.002	0.00288655	0.0332658	4170	4185	5027	1	1.2	0.8
ENSG00000154065	ANKRD29	protein_coding	-0.082	0.119349	0.411	0.411	0.000338901	0.00591904	0	3.76978e-07	2.31462e-05	98	61	280	0.9	2.4	0.2
ENSG00000154122	ANKH	protein_coding	-0.189	0.0140337	0.11662	0.117	0.00281998	0.0301636	0.003	0.591579	0.847219	3731	3181	3071	0.9	0.8	1
ENSG00000154144	TBRG1	protein_coding	-0.289	0.0057462	0.0647525	0.065	0.158786	0.454611	0.159	3.08591e-05	0.000925514	3711	2861	4235	0.8	1.1	0.7
ENSG00000154222	CC2D1B	protein_coding	-0.36	0.00219542	0.0346598	0.035	2.65343e-06	0.00010908	0	0.102098	0.36616	1946	1423	1205	0.8	0.6	1.1
ENSG00000154229	PRKCA	protein_coding	-0.195	0.0492827	0.254881	0.255	0.285747	0.608047	0.286	0.00248346	0.0300114	536	377	650	0.9	1.1	0.7
ENSG00000154269	ENPP3	protein_coding	-0.07	0.163337	0.48535	0.485	0.0036153	0.0362951	0.004	0.125715	0.410893	97	63	38	1	0.5	1.1
ENSG00000154305	MIA3	protein_coding	-0.356	1.8089e-05	0.000891608	0.001	0.00527664	0.0482349	0.005	0.133974	0.424693	10052	7667	8430	0.8	0.9	0.9
ENSG00000154328	NEIL2	protein_coding	0.373	0.00349313	0.0465055	0.047	0.00663976	0.0571875	0.007	0.838002	0.951541	550	769	751	1.3	1.3	1
ENSG00000154359	LONRF1	protein_coding	-0.404	0.000148918	0.00463404	0.005	0.00220853	0.0254003	0.002	7.83318e-12	1.31837e-09	2290	1666	2954	0.8	1.2	0.6
ENSG00000154370	TRIM11	protein_coding	0.201	0.0153608	0.124292	0.124	0.000374568	0.00643429	0	0.257522	0.601879	2266	2696	2924	1.1	1.3	0.9
ENSG00000154545	MAGED4	protein_coding	0.025	0.669262	0.888009	0.888	0.00108503	0.0146318	0.001	0.000227937	0.00463192	364	402	165	1	0.5	2.1
ENSG00000154639	CXADR	protein_coding	0.811	9.49938e-09	1.63567e-06	0	0.085275	0.318357	0.085	6.13497e-05	0.00159287	1710	3111	2048	1.8	1.1	1.4
ENSG00000154654	NCAM2	protein_coding	-0.653	3.8301e-06	0.000267361	0	8.86267e-05	0.00203842	0	1.47582e-17	5.4136e-15	3264	1982	4972	0.6	1.4	0.4
ENSG00000154723	ATP5J	protein_coding	0.258	0.00383478	0.0494383	0.049	0.000124472	0.0026538	0	0.345838	0.683434	1573	1951	2093	1.2	1.3	0.9
ENSG00000154734	ADAMTS1	protein_coding	-0.423	1.96318e-05	0.000942473	0.001	1.03809e-08	9.11096e-07	0	0.144478	0.444209	10923	7877	7044	0.7	0.7	1.1
ENSG00000154767	XPC	protein_coding	-0.272	0.000562821	0.0129559	0.013	0.691809	0.887789	0.692	0.00231549	0.0287096	7508	6069	7327	0.8	1	0.8
ENSG00000154803	FLCN	protein_coding	-0.258	0.0122392	0.106007	0.106	0.00223199	0.0256054	0.002	0.577799	0.839015	2344	1843	1748	0.8	0.8	1
ENSG00000154914	USP43	protein_coding	1.137	3.16654e-15	2.04463e-12	0	0.147138	0.436441	0.147	1.44442e-10	1.86161e-08	614	1387	715	2.2	1.1	1.9
ENSG00000155066	PROM2	protein_coding	-0.764	1.86387e-08	2.9716e-06	0	0.207141	0.518254	0.207	1.3957e-05	0.000474271	1451	824	1278	0.6	0.9	0.7
ENSG00000155090	KLF10	protein_coding	-0.165	0.0605189	0.28513	0.285	0.00725483	0.0604119	0.007	5.51059e-06	0.000212492	1467	1246	1850	0.9	1.2	0.7
ENSG00000155111	CDK19	protein_coding	-0.021	0.773596	0.929101	0.929	2.36631e-05	0.000670345	0	8.24922e-05	0.0020089	7352	7201	5401	1	0.8	1.3
ENSG00000155158	TTC39B	protein_coding	-0.373	0.00208732	0.0335269	0.034	0.615974	0.84887	0.616	0.000340207	0.00641239	918	665	967	0.8	1	0.7
ENSG00000155189	AGPAT5	protein_coding	0.063	0.377226	0.705095	0.705	0.000104256	0.00233181	0	1.98327e-06	9.09379e-05	2987	3176	2275	1	0.8	1.4
ENSG00000155304	HSPA13	protein_coding	0.058	0.4073	0.727809	0.728	0.000110626	0.00242541	0	0.0024354	0.0297531	3943	4150	5001	1	1.2	0.8
ENSG00000155363	MOV10	protein_coding	-0.066	0.399672	0.72173	0.722	5.62817e-07	2.8859e-05	0	3.37404e-05	0.000983075	1918	1776	1206	1	0.7	1.4
ENSG00000155463	OXA1L	protein_coding	0.105	0.182474	0.51053	0.511	0.00108996	0.0146688	0.001	0.0538493	0.252084	1468	1631	1900	1.1	1.3	0.9
ENSG00000155657	TTN	protein_coding	-0.065	0.403477	0.724327	0.724	0.00180523	0.0216295	0.002	0.0225018	0.143454	642	579	432	1	0.7	1.2
ENSG00000155660	PDIA4	protein_coding	0.143	0.0428121	0.233285	0.233	2.36862e-08	1.8416e-06	0	0.000375846	0.00696511	34799	39143	48118	1.1	1.4	0.8
ENSG00000155906	RMND1	protein_coding	0.488	0.00254178	0.03786	0.038	0.319139	0.640757	0.319	0.0440548	0.221865	363	568	421	1.4	1.1	1.2
ENSG00000155961	RAB39B	protein_coding	-0.089	0.249637	0.588526	0.589	0.00483467	0.0448539	0.005	7.73136e-05	0.00191689	1506	1376	1878	0.9	1.2	0.8
ENSG00000156011	PSD3	protein_coding	-0.39	0.000826742	0.0169738	0.017	0.0855831	0.319006	0.086	0.105679	0.37394	1949	1410	1651	0.8	0.9	0.9
ENSG00000156103	MMP16	protein_coding	-1.088	1.27288e-07	1.71229e-05	0	1.36332e-05	0.000429596	0	2.19888e-21	1.20989e-18	362	160	684	0.5	1.8	0.2
ENSG00000156110	ADK	protein_coding	0.242	0.0215497	0.154436	0.154	0.000384086	0.00656479	0	0.211357	0.542946	899	1144	1303	1.2	1.4	0.9
ENSG00000156136	DCK	protein_coding	0.122	0.151628	0.466364	0.466	0.137933	0.419846	0.138	0.00363252	0.0398518	1152	1326	996	1.1	0.9	1.3
ENSG00000156261	CCT8	protein_coding	0.314	0.000102966	0.00341826	0.003	0.00335222	0.0344522	0.003	0.343133	0.681123	5809	7411	6983	1.2	1.2	1
ENSG00000156453	PCDH1	protein_coding	-0.114	0.179471	0.506044	0.506	0.00173882	0.0209813	0.002	8.85061e-06	0.00032218	705	612	975	0.9	1.3	0.7
ENSG00000156467	UQCRB	protein_coding	0.278	0.00783917	0.0800277	0.08	2.84997e-08	2.14588e-06	0	0.00384862	0.0414284	3375	4329	5676	1.2	1.6	0.8
ENSG00000156482	RPL30	protein_coding	0.171	0.0154012	0.124385	0.124	3.75142e-07	2.01759e-05	0	0.00788886	0.070132	10120	11640	13572	1.1	1.3	0.9
ENSG00000156504	FAM122B	protein_coding	0.156	0.0941523	0.363244	0.363	0.0394236	0.196294	0.039	0.000207675	0.00426868	495	604	387	1.1	0.8	1.5
ENSG00000156508	EEF1A1	protein_coding	0.128	0.047043	0.248167	0.248	9.96176e-06	0.000328371	0	0.0150167	0.109439	220600	244643	277686	1.1	1.2	0.9
ENSG00000156510	HKDC1	protein_coding	-0.167	0.00142636	0.0250953	0.025	0.608978	0.844672	0.609	0.0075142	0.0679508	55	14	45	0.9	1	0.9
ENSG00000156639	ZFAND3	protein_coding	-0.085	0.254018	0.592336	0.592	0.0215413	0.13062	0.022	0.000589961	0.00991772	4778	4389	5673	0.9	1.1	0.8
ENSG00000156642	NPTN	protein_coding	0.09	0.268112	0.607668	0.608	0.0878175	0.32396	0.088	0.00492771	0.0499616	1074	1243	855	1.1	0.9	1.3
ENSG00000156650	KAT6B	protein_coding	-0.222	0.0100272	0.0936983	0.094	0.565754	0.820027	0.566	0.00170357	0.0228409	2098	1730	2189	0.9	1	0.8
ENSG00000156689	GLYATL2	protein_coding	-0.03	0.610582	0.862664	0.863	0.000740802	0.0108142	0.001	0.00400655	0.042489	221	197	102	1	0.5	1.6
ENSG00000156709	AIFM1	protein_coding	0.166	0.0611978	0.287486	0.287	0.00036019	0.00622328	0	0.0906757	0.342427	1348	1590	1847	1.1	1.3	0.9
ENSG00000156802	ATAD2	protein_coding	0.121	0.153571	0.469116	0.469	0.0799796	0.307122	0.08	0.001507	0.0209109	1672	1916	1413	1.1	0.9	1.3
ENSG00000156970	BUB1B	protein_coding	0.686	0.00155479	0.0268789	0.027	0.620785	0.851562	0.621	0.000276339	0.00539332	290	543	263	1.6	1	1.8
ENSG00000156976	EIF4A2	protein_coding	0.426	2.49122e-05	0.00111707	0.001	0.460943	0.757022	0.461	0.00051304	0.00894659	5844	8113	6190	1.3	1	1.3
ENSG00000157456	CCNB2	protein_coding	0.376	0.00485173	0.0578476	0.058	0.178169	0.483588	0.178	3.46687e-05	0.00100501	437	621	369	1.3	0.9	1.6
ENSG00000157514	TSC22D3	protein_coding	0.126	0.0890241	0.352115	0.352	6.68736e-10	7.9752e-08	0	7.85253e-06	0.00029028	3441	3851	5171	1.1	1.5	0.8
ENSG00000157657	ZNF618	protein_coding	0.264	0.0204106	0.149429	0.149	0.00345196	0.03514	0.003	0.545648	0.820911	415	548	588	1.2	1.3	1
ENSG00000157881	PANK4	protein_coding	-0.109	0.185456	0.51438	0.514	0.000101281	0.00227818	0	0.0104405	0.085677	1384	1227	970	0.9	0.7	1.2
ENSG00000157933	SKI	protein_coding	-0.387	0.000282492	0.00764802	0.008	4.93756e-05	0.00123491	0	0.66604	0.882145	3058	2243	2162	0.8	0.7	1
ENSG00000157985	AGAP1	protein_coding	-0.402	0.000196104	0.0058239	0.006	0.148793	0.439435	0.149	0.0229912	0.145472	2589	1875	2285	0.8	0.9	0.9
ENSG00000158006	PAFAH2	protein_coding	-0.154	0.0987247	0.370727	0.371	0.000840865	0.011959	0.001	0.0921799	0.345668	563	458	371	0.9	0.7	1.1
ENSG00000158042	MRPL17	protein_coding	0.166	0.0475499	0.24987	0.25	0.00250212	0.0276626	0.003	0.298011	0.640674	1617	1889	2049	1.1	1.2	0.9
ENSG00000158079	PTPDC1	protein_coding	-0.496	5.29686e-08	7.60041e-06	0	0.536037	0.80341	0.536	1.51526e-06	7.37321e-05	3222	2235	3092	0.7	1	0.7
ENSG00000158106	RHPN1	protein_coding	-0.325	0.00187516	0.0310858	0.031	3.56425e-05	0.000953087	0	0.303634	0.647514	1285	977	892	0.8	0.7	1.1
ENSG00000158270	COLEC12	protein_coding	0.091	0.261123	0.600132	0.6	7.74614e-05	0.00182302	0	0.00480141	0.0490285	451	530	787	1.1	1.6	0.7
ENSG00000158286	RNF207	protein_coding	-0.12	0.0515411	0.260089	0.26	0.0028119	0.0301326	0.003	0.264518	0.608373	112	64	46	0.9	0.5	1.1
ENSG00000158406	HIST1H4H	protein_coding	-0.774	3.14911e-05	0.00135108	0.001	2.0482e-05	0.000599867	0	0.923228	0.979706	1499	812	802	0.6	0.6	1
ENSG00000158615	PPP1R15B	protein_coding	-0.157	0.0421059	0.232124	0.232	0.15459	0.44917	0.155	0.000566826	0.00963066	3466	3024	3813	0.9	1.1	0.8
ENSG00000158863	FAM160B2	protein_coding	-0.132	0.125384	0.422981	0.423	0.00121759	0.0159575	0.001	0.0893052	0.339344	1496	1287	1089	0.9	0.8	1.1
ENSG00000158864	NDUFS2	protein_coding	0.234	0.00376158	0.0488137	0.049	0.0489509	0.226193	0.049	0.353854	0.690315	3114	3772	3548	1.2	1.1	1.1
ENSG00000159167	STC1	protein_coding	0.012	0.874621	0.961838	0.962	0.00231172	0.0260816	0.002	0.00137507	0.0195934	2624	2664	1969	1	0.8	1.3
ENSG00000159173	TNNI1	protein_coding	0.015	0.747403	0.922766	0.923	0.00433738	0.0413119	0.004	0.00154968	0.0213993	169	188	68	1	0.6	2.1
ENSG00000159176	CSRP1	protein_coding	0.342	0.000432469	0.0104882	0.01	0.620137	0.851261	0.62	0.0026085	0.0311201	1603	2106	1666	1.3	1	1.2
ENSG00000159199	ATP5G1	protein_coding	0.174	0.0741436	0.319438	0.319	2.29452e-05	0.000652593	0	0.0137932	0.10424	463	578	781	1.1	1.6	0.8
ENSG00000159210	SNF8	protein_coding	0.237	0.00984324	0.092479	0.092	1.33032e-05	0.000421985	0	0.0766987	0.309434	1393	1714	1977	1.2	1.4	0.9
ENSG00000159214	CCDC24	protein_coding	-0.081	0.312215	0.648962	0.649	1.88591e-05	0.00055859	0	0.00111047	0.0164823	621	548	363	0.9	0.6	1.4
ENSG00000159216	RUNX1	protein_coding	0.027	0.421896	0.736117	0.736	0.0367858	0.187681	0.037	0.00406199	0.0428546	54	80	21	1	0.9	2.3
ENSG00000159335	PTMS	protein_coding	0.177	0.0149712	0.122134	0.122	0.52809	0.79886	0.528	0.00221166	0.0277612	7886	9112	7596	1.1	1	1.2
ENSG00000159388	BTG2	protein_coding	-0.088	0.2166	0.551929	0.552	0.000326389	0.00575039	0	1.43693e-06	7.01596e-05	4304	3969	5443	0.9	1.2	0.7
ENSG00000159658	EFCAB14	protein_coding	-0.182	0.0254504	0.172167	0.172	0.00166978	0.0204714	0.002	0.360094	0.69521	2628	2239	2095	0.9	0.8	1.1
ENSG00000159674	SPON2	protein_coding	-0.035	0.691046	0.898889	0.899	3.80386e-06	0.000145115	0	2.39894e-05	0.000750968	34163	32967	22584	1	0.7	1.4
ENSG00000159692	CTBP1	protein_coding	-0.143	0.0539079	0.267345	0.267	5.72657e-07	2.91546e-05	0	0.00212404	0.0268891	6166	5434	4441	0.9	0.7	1.2
ENSG00000159763	PIP	protein_coding	0.067	0.204488	0.537833	0.538	0.0946786	0.339297	0.095	0.00358672	0.0395515	70	101	42	1	0.9	1.8
ENSG00000159840	ZYX	protein_coding	-0.02	0.783918	0.932309	0.932	1.04615e-05	0.000342476	0	2.99169e-06	0.000127378	2430	2381	3361	1	1.3	0.7
ENSG00000159842	ABR	protein_coding	-0.263	0.00339198	0.0453928	0.045	0.793175	0.93386	0.793	0.0014433	0.0202628	2753	2210	2807	0.8	1	0.8
ENSG00000160014	CALM3	protein_coding	0.005	0.866756	0.959808	0.96	0.000201942	0.00397932	0	0.00039181	0.00720467	6552	6624	8360	1	1.3	0.8
ENSG00000160072	ATAD3B	protein_coding	-0.121	0.162814	0.484243	0.484	1.30955e-05	0.000418178	0	0.00315514	0.0355974	777	661	468	0.9	0.6	1.3
ENSG00000160094	ZNF362	protein_coding	-0.269	0.0265151	0.176401	0.176	0.00194793	0.0231646	0.002	0.370878	0.706212	944	661	575	0.8	0.7	1.1
ENSG00000160182	TFF1	protein_coding	0.193	0.0510689	0.258832	0.259	0.0173402	0.112964	0.017	1.60414e-05	0.000528776	751	934	575	1.1	0.8	1.5
ENSG00000160201	U2AF1	protein_coding	0.276	0.00296746	0.0416995	0.042	0.0324949	0.173629	0.032	0.40634	0.734269	1900	2393	2244	1.2	1.1	1
ENSG00000160209	PDXK	protein_coding	-0.358	8.40848e-05	0.00287268	0.003	0.707168	0.892356	0.707	1.6741e-05	0.000546797	5288	3996	5431	0.8	1	0.8
ENSG00000160211	G6PD	protein_coding	0.272	0.00439835	0.0542702	0.054	0.00327128	0.0337835	0.003	0.925442	0.98	1459	1840	1854	1.2	1.2	1
ENSG00000160221	C21orf33	protein_coding	0.275	0.00176094	0.0296877	0.03	5.55304e-05	0.00136264	0	0.366394	0.701503	2540	3176	3387	1.2	1.3	1
ENSG00000160256	FAM207A	protein_coding	0.378	0.00240234	0.036499	0.036	0.00165457	0.0203528	0.002	0.910575	0.975078	492	685	693	1.3	1.3	1
ENSG00000160271	RALGDS	protein_coding	0.044	0.549453	0.826708	0.827	0.00223588	0.0256054	0.002	0.000264918	0.00523469	3045	3197	2371	1	0.8	1.3
ENSG00000160299	PCNT	protein_coding	0.191	0.0453262	0.24206	0.242	0.0576364	0.249863	0.058	0.000104974	0.00244585	1384	1685	1148	1.1	0.9	1.4
ENSG00000160305	DIP2A	protein_coding	-0.234	0.0146313	0.119977	0.12	1.68013e-05	0.000512494	0	0.0638702	0.278321	2083	1681	1428	0.9	0.7	1.1
ENSG00000160551	TAOK1	protein_coding	-0.2	0.0446899	0.23967	0.24	0.3237	0.644554	0.324	0.00278531	0.0325279	3574	2875	3977	0.9	1.1	0.8
ENSG00000160633	SAFB	protein_coding	0.101	0.225113	0.561653	0.562	0.106202	0.362693	0.106	0.00469827	0.0482752	3397	3843	2879	1.1	0.9	1.3
ENSG00000160685	ZBTB7B	protein_coding	-0.161	0.0344108	0.206978	0.207	0.268619	0.589622	0.269	0.00129851	0.0186511	5114	4447	5501	0.9	1.1	0.8
ENSG00000160712	IL6R	protein_coding	0.065	0.399875	0.721933	0.722	0.029857	0.164282	0.03	0.00264204	0.0313669	1498	1614	1233	1	0.9	1.3
ENSG00000160741	CRTC2	protein_coding	-0.241	0.0275541	0.180092	0.18	0.000140616	0.00292817	0	0.107725	0.377725	878	676	558	0.8	0.7	1.1
ENSG00000160752	FDPS	protein_coding	0.272	0.00367648	0.0480189	0.048	0.104943	0.359597	0.105	0.201326	0.530881	1370	1722	1557	1.2	1.1	1.1
ENSG00000160781	PAQR6	protein_coding	-0.227	0.0389801	0.222345	0.222	0.000464463	0.00762872	0	0.14926	0.452013	526	377	298	0.9	0.6	1.1
ENSG00000160796	NBEAL2	protein_coding	-0.266	0.0148215	0.121294	0.121	0.000255673	0.00478125	0	0.219569	0.55234	1222	942	825	0.8	0.7	1.1
ENSG00000160932	LY6E	protein_coding	0.265	0.00691781	0.0736754	0.074	0.0009067	0.0126759	0.001	0.537314	0.816693	1178	1485	1566	1.2	1.3	1
ENSG00000161010	C5orf45	protein_coding	-0.071	0.353647	0.6876	0.688	0.00391551	0.038525	0.004	0.0513106	0.245092	415	363	271	1	0.7	1.2
ENSG00000161013	MGAT4B	protein_coding	0.018	0.794011	0.936254	0.936	0.0102869	0.0774499	0.01	0.00474596	0.0486359	2774	2832	2262	1	0.8	1.2
ENSG00000161016	RPL8	protein_coding	0.343	7.31437e-05	0.00258788	0.003	3.21013e-17	2.08746e-14	0	7.75216e-06	0.000287312	28857	37563	50561	1.3	1.7	0.8
ENSG00000161217	PCYT1A	protein_coding	-0.121	0.129341	0.428174	0.428	0.16151	0.458444	0.162	0.003604	0.0396643	2043	1815	2279	0.9	1.1	0.8
ENSG00000161513	FDXR	protein_coding	-0.01	0.899262	0.969076	0.969	0.000214856	0.00418803	0	0.000133027	0.00297822	3192	3159	4301	1	1.3	0.8
ENSG00000161638	ITGA5	protein_coding	-0.276	0.00799598	0.0807982	0.081	0.0200365	0.124448	0.02	6.81322e-07	3.73448e-05	2254	1758	2802	0.8	1.2	0.6
ENSG00000161642	ZNF385A	protein_coding	-0.131	0.11434	0.401964	0.402	0.00096264	0.0132164	0.001	1.14353e-06	5.8012e-05	1388	1216	1829	0.9	1.3	0.7
ENSG00000161647	MPP3	protein_coding	-0.029	0.614253	0.864367	0.864	0.000916721	0.0127823	0.001	0.00499637	0.0505861	269	240	125	1	0.5	1.6
ENSG00000161813	LARP4	protein_coding	-0.083	0.285971	0.624467	0.624	0.0551624	0.242966	0.055	0.00286253	0.0331053	1467	1343	1721	0.9	1.1	0.8
ENSG00000161860	SYCE2	protein_coding	-0.046	0.386577	0.71318	0.713	0.00100314	0.0137078	0.001	0.0141229	0.105505	119	95	48	1	0.5	1.4
ENSG00000161960	EIF4A1	protein_coding	0.394	1.06852e-06	9.64954e-05	0	2.12422e-10	3.03891e-08	0	0.140316	0.436479	11640	15614	17063	1.3	1.4	0.9
ENSG00000161970	RPL26	protein_coding	0.228	0.0014984	0.0261138	0.026	4.90825e-06	0.000180507	0	0.163576	0.472301	15215	18206	19697	1.2	1.3	0.9
ENSG00000161981	SNRNP25	protein_coding	0.475	0.0024877	0.0373561	0.037	0.0158838	0.106432	0.016	0.542191	0.818297	451	694	637	1.4	1.3	1
ENSG00000162065	TBC1D24	protein_coding	-0.075	0.336866	0.673314	0.673	0.0512207	0.23255	0.051	0.00368689	0.0403246	1305	1203	1539	0.9	1.1	0.8
ENSG00000162066	AMDHD2	protein_coding	0.069	0.388988	0.715464	0.715	0.0328282	0.174782	0.033	0.00287245	0.0331665	675	741	531	1	0.8	1.3
ENSG00000162174	ASRGL1	protein_coding	-0.604	0.00132322	0.0236022	0.024	0.0132102	0.0936495	0.013	1.52721e-08	1.30049e-06	669	390	1006	0.7	1.3	0.4
ENSG00000162191	UBXN1	protein_coding	0.249	0.00384564	0.049514	0.05	0.00627027	0.0550998	0.006	0.875979	0.965118	2628	3231	3195	1.2	1.2	1
ENSG00000162236	STX5	protein_coding	0.027	0.697581	0.900347	0.9	0.00383552	0.0379205	0.004	0.012542	0.0972501	2291	2355	2808	1	1.2	0.9
ENSG00000162244	RPL29	protein_coding	0.309	1.76024e-05	0.000874299	0.001	2.9173e-11	5.56466e-09	0	0.0184269	0.126374	28172	35555	40399	1.2	1.4	0.9
ENSG00000162298	SYVN1	protein_coding	-0.004	0.897997	0.968787	0.969	0.00516228	0.0474015	0.005	0.00349156	0.0386014	4025	3991	4864	1	1.2	0.8
ENSG00000162341	TPCN2	protein_coding	-0.256	0.0252908	0.171537	0.172	0.131796	0.409262	0.132	0.000195884	0.00408387	424	319	513	0.8	1.1	0.7
ENSG00000162373	BEND5	protein_coding	0.087	0.0613335	0.2875	0.287	0.0718376	0.28715	0.072	0.000270593	0.00531744	51	100	26	1.1	0.9	3
ENSG00000162409	PRKAA2	protein_coding	-0.311	0.00307831	0.0428376	0.043	0.000350105	0.00607103	0	0.537163	0.816693	1487	1140	1077	0.8	0.8	1
ENSG00000162438	CTRC	protein_coding	-0.037	0.0018198			0.000258859	0.00483452	0	0.530674	0.812632	53	2	1	1	1	1
ENSG00000162458	FBLIM1	protein_coding	0.05	0.0339523			0.00209666	0.0244286	0.002	0.331789	0.673082	6	26	45	1	4	1
ENSG00000162576	MXRA8	protein_coding	-0.173	0.0499606	0.25613	0.256	0.000297607	0.00537572	0	0.0958723	0.354589	1477	1249	1081	0.9	0.8	1.1
ENSG00000162591	MEGF6	protein_coding	-0.033	0.599553	0.855972	0.856	5.5675e-11	1.00821e-08	0	2.11714e-09	2.10332e-07	404	365	105	1	0.3	3.2
ENSG00000162613	FUBP1	protein_coding	0.109	0.19733	0.530556	0.531	9.20885e-06	0.000309253	0	1.07821e-08	9.46313e-07	1565	1797	967	1.1	0.6	1.8
ENSG00000162694	EXTL2	protein_coding	0.241	0.0331126	0.202087	0.202	0.359479	0.675469	0.359	0.00249384	0.0300817	357	481	314	1.2	0.9	1.4
ENSG00000162769	FLVCR1	protein_coding	0.407	0.00254808	0.03791	0.038	0.983605	0.996846	0.984	0.0025583	0.0306524	649	933	648	1.3	1	1.3
ENSG00000162772	ATF3	protein_coding	-0.102	0.114013	0.401627	0.402	2.99164e-16	1.52852e-13	0	2.03262e-22	1.26429e-19	10563	9690	16483	0.9	1.5	0.6
ENSG00000162849	KIF26B	protein_coding	1.161	0.00467208			0.0448033	0.212082	0.045	4.98005e-06	0.000195191	18	78	6	2.2	0.9	10.5
ENSG00000162909	CAPN2	protein_coding	-0.171	0.05604	0.272583	0.273	3.37674e-05	0.000909748	0	0.0250562	0.154506	2804	2363	1931	0.9	0.7	1.2
ENSG00000162946	DISC1	protein_coding	0.053	0.0206195			0.468014	0.761518	0.468	0.00269495	0.0317578	12	55	7	1	1	3.7
ENSG00000162949	CAPN13	protein_coding	-0.012	0.848361	0.954831	0.955	0.00285432	0.030405	0.003	0.00542741	0.053845	433	420	260	1	0.7	1.4
ENSG00000163041	H3F3A	protein_coding	0.41	1.2902e-05	0.000709004	0.001	0.450957	0.74957	0.451	3.21261e-07	2.01577e-05	7826	10689	7414	1.3	1	1.4
ENSG00000163046	ANKRD30BL	protein_coding	3.157	1.90689e-05	0.000925775	0.001	0.0281718	0.157863	0.028	0.0373152	0.199937	359	4359	1294	8.9	1.1	1.1
ENSG00000163050	COQ8A	protein_coding	0.249	0.0152897	0.123993	0.124	0.284438	0.606163	0.284	0.000493937	0.00869606	1268	1604	1142	1.2	0.9	1.3
ENSG00000163071	SPATA18	protein_coding	-0.708	1.37682e-07	1.82845e-05	0	0.285135	0.607106	0.285	3.04529e-10	3.57098e-08	996	586	1106	0.6	1.1	0.5
ENSG00000163171	CDC42EP3	protein_coding	0.252	0.0168305	0.132611	0.133	9.27694e-05	0.00211668	0	3.40425e-10	3.9132e-08	1333	1703	889	1.2	0.7	1.9
ENSG00000163235	TGFA	protein_coding	-0.014	0.786434	0.933972	0.934	0.00033584	0.00588069	0	0.00090975	0.0139795	132	123	49	1	0.4	2.1
ENSG00000163273	NPPC	protein_coding	0.098	0.0141715			0.0165014	0.109432	0.017	4.33377e-06	0.000175634	22	63	6	1.1	0.9	7.7
ENSG00000163320	CGGBP1	protein_coding	-0.259	0.00774892	0.0795465	0.08	0.121072	0.390629	0.121	2.60315e-05	0.000802601	3533	2821	4028	0.8	1.1	0.7
ENSG00000163328	GPR155	protein_coding	-0.79	4.37937e-06	0.000291522	0	0.0023685	0.0265547	0.002	0.119363	0.399253	654	356	439	0.6	0.7	0.9
ENSG00000163346	PBXIP1	protein_coding	0.219	0.0210292	0.152226	0.152	0.000475204	0.00777834	0	7.55629e-09	6.79876e-07	1076	1320	786	1.2	0.8	1.6
ENSG00000163349	HIPK1	protein_coding	-0.313	0.0031664	0.0435937	0.044	0.598422	0.838166	0.598	0.0154274	0.111411	4148	3166	3953	0.8	1	0.8
ENSG00000163382	NAXE	protein_coding	0.195	0.023939	0.165497	0.165	1.77561e-05	0.000534775	0	0.0425448	0.216777	1509	1791	2089	1.1	1.3	0.9
ENSG00000163406	SLC15A2	protein_coding	0.003	0.947182	0.984309	0.984	8.48987e-05	0.00197489	0	6.6045e-05	0.00168121	206	211	64	1	0.4	2.8
ENSG00000163412	EIF4E3	protein_coding	0.043	0.621556	0.867496	0.867	0.00372363	0.037148	0.004	0.000702964	0.0114267	409	438	274	1	0.7	1.5
ENSG00000163468	CCT3	protein_coding	0.335	1.35022e-05	0.000735727	0.001	0.00138173	0.017665	0.001	0.249747	0.592562	6592	8486	7938	1.3	1.2	1.1
ENSG00000163472	TMEM79	protein_coding	-0.083	0.306482	0.644715	0.645	0.000246817	0.00467059	0	0.00831523	0.0728086	896	794	580	0.9	0.7	1.3
ENSG00000163482	STK36	protein_coding	-0.481	0.000155727	0.00482267	0.005	1.95408e-06	8.54897e-05	0	0.325634	0.667122	1320	897	811	0.7	0.6	1.1
ENSG00000163492	CCDC141	protein_coding	0.042	0.304914	0.643013	0.643	0.00073381	0.0107785	0.001	1.20014e-05	0.000417741	129	189	35	1	0.4	4.4
ENSG00000163512	AZI2	protein_coding	-0.085	0.257599	0.596386	0.596	0.0414124	0.201767	0.041	0.00154445	0.0213478	2215	2032	2588	0.9	1.1	0.8
ENSG00000163516	ANKZF1	protein_coding	0.003	0.941331	0.982694	0.983	0.00038598	0.0065893	0	0.000297896	0.00575905	3912	3933	3049	1	0.8	1.3
ENSG00000163527	STT3B	protein_coding	0.059	0.428163	0.740696	0.741	0.000148567	0.00306695	0	0.00273881	0.0321382	4286	4509	5466	1	1.2	0.8
ENSG00000163535	SGO2	protein_coding	0.054	0.479929	0.782452	0.782	0.000214876	0.00418803	0	1.1429e-05	0.000402719	435	480	256	1	0.6	1.8
ENSG00000163584	RPL22L1	protein_coding	0.332	0.00480203	0.0574198	0.057	0.000319722	0.00565151	0	0.436458	0.755027	1806	2433	2643	1.3	1.4	1
ENSG00000163625	WDFY3	protein_coding	-0.828	1.57755e-05	0.000811653	0.001	0.011212	0.0831511	0.011	0.0888513	0.338751	456	239	308	0.6	0.8	0.9
ENSG00000163629	PTPN13	protein_coding	-0.633	2.44303e-05	0.00110588	0.001	0.973595	0.993706	0.974	2.18064e-05	0.000694792	2061	1253	2066	0.6	1	0.6
ENSG00000163655	GMPS	protein_coding	0.02	0.803292	0.939811	0.94	0.00400298	0.0391236	0.004	0.00864184	0.0751095	2420	2482	3212	1	1.3	0.8
ENSG00000163682	RPL9	protein_coding	0.431	1.83072e-06	0.000154522	0	5.46812e-09	5.1465e-07	0	0.289972	0.635681	2943	4067	4369	1.3	1.5	0.9
ENSG00000163683	SMIM14	protein_coding	-0.173	0.0171935	0.134462	0.134	0.319725	0.641063	0.32	0.000741666	0.0118468	6787	5872	7210	0.9	1	0.8
ENSG00000163743	RCHY1	protein_coding	-0.119	0.164981	0.488192	0.488	0.126037	0.400714	0.126	0.00357965	0.0395142	1026	886	1205	0.9	1.1	0.8
ENSG00000163874	ZC3H12A	protein_coding	0.012	0.870603	0.960818	0.961	6.17458e-07	3.06714e-05	0	2.87652e-07	1.82086e-05	705	720	358	1	0.5	1.9
ENSG00000163875	MEAF6	protein_coding	-0.057	0.458802	0.767085	0.767	0.00543358	0.0493541	0.005	0.0415586	0.214093	2949	2778	2361	1	0.8	1.1
ENSG00000163902	RPN1	protein_coding	0.141	0.0406296	0.227378	0.227	1.21362e-06	5.6554e-05	0	0.00504843	0.0510048	7892	8882	10444	1.1	1.3	0.9
ENSG00000163904	SENP2	protein_coding	0.089	0.287754	0.625781	0.626	0.000149831	0.00307089	0	0.00650786	0.0612913	822	918	1220	1.1	1.4	0.8
ENSG00000163913	IFT122	protein_coding	-0.042	0.580076	0.843593	0.844	0.00532443	0.0485167	0.005	0.0261446	0.158284	560	525	403	1	0.8	1.2
ENSG00000163931	TKT	protein_coding	0.464	2.55845e-05	0.00113539	0.001	2.40509e-10	3.37326e-08	0	0.0337779	0.187429	2870	4111	4922	1.4	1.7	0.9
ENSG00000163939	PBRM1	protein_coding	-0.314	0.00302814	0.0423218	0.042	0.40509	0.712982	0.405	0.0331277	0.184982	8802	6722	8160	0.8	1	0.9
ENSG00000163950	SLBP	protein_coding	0.246	0.00883627	0.0864482	0.086	0.093773	0.337149	0.094	1.85339e-05	0.000597177	1297	1612	1127	1.2	0.9	1.4
ENSG00000163960	UBXN7	protein_coding	-0.113	0.17194	0.495189	0.495	0.113987	0.377825	0.114	0.0032601	0.0366083	2256	2000	2591	0.9	1.1	0.8
ENSG00000163993	S100P	protein_coding	-0.145	0.10692	0.387064	0.387	0.0162418	0.108123	0.016	6.35766e-05	0.00164174	1290	1063	1710	0.9	1.2	0.7
ENSG00000164032	H2AFZ	protein_coding	0.473	3.16696e-08	4.85074e-06	0	0.0307517	0.167785	0.031	1.65072e-14	4.29369e-12	5018	7102	4377	1.4	0.9	1.6
ENSG00000164039	BDH2	protein_coding	0.639	0.00115524	0.021435	0.021	0.0893705	0.327666	0.089	1.10503e-06	5.64592e-05	176	310	129	1.6	0.9	2.2
ENSG00000164050	PLXNB1	protein_coding	-0.18	0.0420097	0.231943	0.232	4.10188e-10	5.32861e-08	0	2.55085e-05	0.000791593	1825	1536	1073	0.9	0.6	1.4
ENSG00000164054	SHISA5	protein_coding	0.271	0.00259723	0.0381632	0.038	0.0401865	0.198076	0.04	0.338365	0.677966	2666	3335	3107	1.2	1.1	1.1
ENSG00000164056	SPRY1	protein_coding	-0.118	0.183569	0.51168	0.512	0.0125014	0.0899502	0.013	0.000137129	0.00305096	635	550	827	0.9	1.2	0.7
ENSG00000164066	INTU	protein_coding	-0.68	4.04763e-06	0.000278231	0	0.107584	0.365579	0.108	0.00279337	0.0325689	768	458	642	0.6	0.9	0.8
ENSG00000164070	HSPA4L	protein_coding	-0.643	2.28469e-05	0.00104998	0.001	0.991491	0.998457	0.991	2.47915e-05	0.000772694	1155	699	1154	0.6	1	0.6
ENSG00000164104	HMGB2	protein_coding	0.303	0.00255962	0.0379941	0.038	0.0325748	0.173757	0.033	2.81212e-07	1.79599e-05	1604	2072	1337	1.2	0.9	1.5
ENSG00000164109	MAD2L1	protein_coding	0.503	0.0013079	0.0233614	0.023	0.249208	0.567111	0.249	0.0402667	0.210086	393	610	460	1.4	1.1	1.2
ENSG00000164111	ANXA5	protein_coding	-0.142	0.0909674	0.356237	0.356	0.190404	0.498953	0.19	0.00273155	0.0321097	5021	4350	5610	0.9	1.1	0.8
ENSG00000164114	MAP9	protein_coding	-0.392	0.000134621	0.0042506	0.004	0.320903	0.642164	0.321	0.00492398	0.0499592	1883	1381	1737	0.8	0.9	0.8
ENSG00000164116	GUCY1A3	protein_coding	-0.316	0.00117656	0.0217369	0.022	0.511183	0.788894	0.511	0.0100052	0.0829765	1858	1434	1763	0.8	1	0.8
ENSG00000164120	HPGD	protein_coding	0.764	0.00138128	0.024402	0.024	1.69075e-05	0.000514635	0	1.49993e-13	3.51771e-11	244	488	93	1.7	0.4	5
ENSG00000164124	TMEM144	protein_coding	-0.517	0.00126151	0.022753	0.023	0.173345	0.476007	0.173	0.0644868	0.279645	641	407	529	0.7	0.9	0.9
ENSG00000164125	FAM198B	protein_coding	-0.813	3.36665e-12	1.35865e-09	0	0.591148	0.835207	0.591	1.35586e-10	1.76336e-08	2911	1616	2784	0.6	1	0.6
ENSG00000164181	ELOVL7	protein_coding	-0.295	0.00314735	0.0434705	0.043	0.375442	0.689218	0.375	0.000126565	0.0028604	3289	2559	3545	0.8	1.1	0.7
ENSG00000164182	NDUFAF2	protein_coding	0.097	0.227826	0.565471	0.565	0.000960067	0.0132065	0.001	0.0365664	0.196949	291	350	478	1.1	1.5	0.8
ENSG00000164187	LMBRD2	protein_coding	-0.36	0.00114444	0.0212958	0.021	0.00574023	0.0514947	0.006	0.624452	0.861966	1709	1267	1325	0.8	0.8	1
ENSG00000164211	STARD4	protein_coding	-0.575	8.14792e-05	0.00280593	0.003	0.00789463	0.0641708	0.008	4.5593e-11	6.45796e-09	960	607	1302	0.7	1.3	0.5
ENSG00000164237	CMBL	protein_coding	-0.113	0.134388	0.437142	0.437	0.180154	0.486244	0.18	0.00463936	0.0479141	3258	2930	3582	0.9	1.1	0.8
ENSG00000164244	PRRC1	protein_coding	-0.015	0.835986	0.950262	0.95	0.00351652	0.0356032	0.004	0.00178485	0.0236827	4697	4623	5866	1	1.2	0.8
ENSG00000164253	WDR41	protein_coding	-0.311	0.00197275	0.03233	0.032	0.499874	0.783264	0.5	0.000170044	0.00363626	2138	1649	2262	0.8	1	0.8
ENSG00000164284	GRPEL2	protein_coding	0.09	0.266999	0.60695	0.607	0.000837564	0.0119345	0.001	0.0258981	0.157305	2051	2282	2825	1.1	1.3	0.9
ENSG00000164300	SERINC5	protein_coding	-0.45	0.000118824	0.0038555	0.004	0.574008	0.825248	0.574	0.00104169	0.0156537	1893	1325	1797	0.7	1	0.8
ENSG00000164307	ERAP1	protein_coding	-0.431	0.000336401	0.00876974	0.009	0.299349	0.621011	0.299	0.0110921	0.089098	1064	750	962	0.7	0.9	0.8
ENSG00000164346	NSA2	protein_coding	0.259	0.00877824	0.0861216	0.086	0.000185431	0.00368441	0	0.264023	0.607839	1591	2004	2210	1.2	1.3	0.9
ENSG00000164403	SHROOM1	protein_coding	0.088	0.272663	0.612658	0.613	0.0106693	0.0797052	0.011	0.000275015	0.00537482	597	697	413	1.1	0.8	1.6
ENSG00000164404	GDF9	protein_coding	-0.027	0.653904	0.882856	0.883	0.00494714	0.0457195	0.005	0.0180088	0.124221	233	212	127	1	0.7	1.3
ENSG00000164405	UQCRQ	protein_coding	0.342	0.000431794	0.0104882	0.01	0.000741992	0.0108205	0.001	0.884424	0.96764	4440	5836	5772	1.3	1.3	1
ENSG00000164418	GRIK2	protein_coding	-0.012	0.62668			0.00854527	0.0679456	0.009	0.002566	0.030719	10	7	46	1	1.1	0.9
ENSG00000164574	GALNT10	protein_coding	-0.435	0.000400866	0.00995536	0.01	0.857439	0.955893	0.857	0.000798859	0.0125864	2429	1703	2385	0.7	1	0.8
ENSG00000164587	RPS14	protein_coding	0.315	0.00034275	0.00885256	0.009	7.01051e-11	1.19396e-08	0	0.00329225	0.0368825	18982	24421	30030	1.2	1.6	0.8
ENSG00000164611	PTTG1	protein_coding	0.407	0.00507542	0.0597938	0.06	0.061757	0.262242	0.062	3.41025e-06	0.000142236	401	592	308	1.3	0.9	1.8
ENSG00000164615	CAMLG	protein_coding	0.272	0.00865203	0.0855949	0.086	0.000816476	0.0116805	0.001	0.472403	0.778432	764	976	1043	1.2	1.3	1
ENSG00000164631	ZNF12	protein_coding	-0.251	0.0234381	0.162906	0.163	0.319833	0.6411	0.32	0.00112947	0.0166923	1796	1386	2014	0.8	1.1	0.7
ENSG00000164684	ZNF704	protein_coding	-0.484	0.00353025	0.0467108	0.047	0.000578326	0.00902238	0.001	0.593093	0.847981	563	356	326	0.7	0.6	1
ENSG00000164828	SUN1	protein_coding	-0.085	0.268727	0.607979	0.608	8.66082e-07	4.24321e-05	0	0.000133817	0.00298656	2055	1884	1388	0.9	0.7	1.3
ENSG00000164867	NOS3	protein_coding	0.141	0.115056	0.402993	0.403	1.34156e-06	6.1712e-05	0	1.52394e-10	1.94657e-08	2891	3398	1753	1.1	0.6	1.9
ENSG00000164877	MICALL2	protein_coding	-0.102	0.211981	0.546739	0.547	0.000812953	0.0116651	0.001	0.0370386	0.198827	1227	1094	901	0.9	0.8	1.2
ENSG00000164880	INTS1	protein_coding	-0.229	0.00492205	0.0585298	0.059	0.00303769	0.0318799	0.003	0.879342	0.966184	5829	4825	4776	0.9	0.8	1
ENSG00000164889	SLC4A2	protein_coding	0.233	0.00949371	0.0904216	0.09	0.648493	0.865636	0.648	0.00232769	0.0288062	3759	4608	3627	1.2	1	1.2
ENSG00000164919	COX6C	protein_coding	0.439	2.61796e-05	0.00115387	0.001	1.96823e-05	0.000580567	0	0.94961	0.985103	2172	3048	3064	1.4	1.4	1
ENSG00000164938	TP53INP1	protein_coding	-0.196	0.0409419	0.227898	0.228	0.0208719	0.128096	0.021	1.34791e-05	0.000460257	9144	7510	11418	0.9	1.2	0.7
ENSG00000164975	SNAPC3	protein_coding	-0.051	0.499204	0.794811	0.795	0.0128531	0.0918004	0.013	0.00159596	0.0218486	2320	2176	2927	1	1.2	0.8
ENSG00000165105	RASEF	protein_coding	-0.274	0.00252409	0.0377707	0.038	0.161026	0.457788	0.161	0.106645	0.37587	2917	2324	2625	0.8	0.9	0.9
ENSG00000165195	PIGA	protein_coding	-0.08	0.315569	0.651774	0.652	0.000865667	0.0121653	0.001	1.46538e-05	0.000492107	547	476	852	0.9	1.4	0.6
ENSG00000165215	CLDN3	protein_coding	0.247	0.0127865	0.109065	0.109	0.00461237	0.0433254	0.005	0.731071	0.909796	991	1241	1280	1.2	1.2	1
ENSG00000165219	GAPVD1	protein_coding	-0.168	0.0485718	0.252926	0.253	0.285289	0.607326	0.285	0.00244474	0.0298163	1812	1546	1974	0.9	1.1	0.8
ENSG00000165264	NDUFB6	protein_coding	0.236	0.0281179	0.182298	0.182	0.00550507	0.0498768	0.006	0.559014	0.829763	684	878	938	1.2	1.3	1
ENSG00000165280	VCP	protein_coding	0.234	0.00441476	0.0542702	0.054	9.62026e-06	0.000319321	0	0.114462	0.390066	12551	15215	16929	1.2	1.3	0.9
ENSG00000165283	STOML2	protein_coding	0.226	0.00723292	0.0760098	0.076	1.43202e-05	0.000449065	0	0.0990235	0.360489	1990	2407	2706	1.2	1.3	0.9
ENSG00000165389	SPTSSA	protein_coding	0.286	0.00279483	0.0399253	0.04	0.0198781	0.123764	0.02	0.511542	0.800581	1356	1723	1634	1.2	1.2	1
ENSG00000165406	MARCH8	protein_coding	-0.697	0.00119019	0.0219572	0.022	0.219103	0.532624	0.219	0.0423444	0.216195	351	187	278	0.6	0.9	0.8
ENSG00000165416	SUGT1	protein_coding	0.171	0.0680239	0.303755	0.304	7.62674e-05	0.00180046	0	0.0330074	0.184599	652	786	977	1.1	1.4	0.9
ENSG00000165449	SLC16A9	protein_coding	0.088	0.280281	0.617775	0.618	0.00276378	0.0297507	0.003	5.26676e-05	0.0013953	443	507	302	1.1	0.7	1.6
ENSG00000165502	RPL36AL	protein_coding	0.472	3.3411e-07	3.88712e-05	0	2.20102e-05	0.000631627	0	0.391355	0.724472	2773	3937	3713	1.4	1.3	1
ENSG00000165527	ARF6	protein_coding	0.037	0.605951	0.860012	0.86	0.0016717	0.0204714	0.002	0.00881084	0.0761619	2001	2077	2506	1	1.2	0.9
ENSG00000165637	VDAC2	protein_coding	0.207	0.0067728	0.0728001	0.073	0.00157114	0.0194772	0.002	0.650217	0.874742	3887	4604	4737	1.2	1.2	1
ENSG00000165672	PRDX3	protein_coding	0.158	0.0239995	0.165683	0.166	0.000452	0.00746688	0	0.211533	0.54301	5940	6771	7280	1.1	1.2	0.9
ENSG00000165678	GHITM	protein_coding	-0.034	0.595838	0.854867	0.855	0.000628693	0.00960672	0.001	7.93501e-05	0.00195721	13443	13026	16459	1	1.2	0.8
ENSG00000165732	DDX21	protein_coding	0.028	0.6803	0.893641	0.894	0.00167215	0.0204714	0.002	0.00639262	0.0606049	5573	5721	6798	1	1.2	0.9
ENSG00000165792	METTL17	protein_coding	-0.202	0.0347952	0.208016	0.208	0.00308602	0.0321782	0.003	0.391949	0.724824	1079	883	812	0.9	0.8	1.1
ENSG00000165810	BTNL9	protein_coding	-0.206	0.0375095	0.217926	0.218	0.00104287	0.0141415	0.001	0.227293	0.56257	253	166	130	0.9	0.6	1.1
ENSG00000165868	HSPA12A	protein_coding	0.077	0.203282	0.536681	0.537	0.0049804	0.0459971	0.005	0.123075	0.405744	156	214	311	1.1	1.6	0.9
ENSG00000165891	E2F7	protein_coding	0.463	0.00679312	0.0728624	0.073	0.000197685	0.00390081	0	0.312153	0.654278	204	332	397	1.4	1.8	0.9
ENSG00000165905	LARGE2	protein_coding	0.64	0.000818263	0.0168446	0.017	0.404417	0.712774	0.404	0.0127874	0.0985393	184	321	212	1.6	1.1	1.3
ENSG00000165934	CPSF2	protein_coding	-0.012	0.875138	0.962143	0.962	0.00131333	0.0170037	0.001	0.000782728	0.0124006	2920	2887	3696	1	1.2	0.8
ENSG00000166012	TAF1D	protein_coding	0.209	0.0256078	0.17305	0.173	0.00219758	0.0253537	0.002	0.407564	0.735283	1348	1642	1766	1.2	1.3	1
ENSG00000166025	AMOTL1	protein_coding	-0.138	0.0029927	0.0419628	0.042	0.0342339	0.179659	0.034	6.01768e-07	3.38933e-05	63	18	149	0.9	1.1	0.1
ENSG00000166033	HTRA1	protein_coding	0.11	0.0634573	0.291379	0.291	0.000554189	0.00872192	0.001	1.8801e-07	1.22816e-05	77	131	26	1.1	0.4	4.4
ENSG00000166073	GPR176	protein_coding	0.099	0.234828	0.573916	0.574	0.00027367	0.0050583	0	0.0146087	0.107617	443	516	703	1.1	1.5	0.8
ENSG00000166136	NDUFB8	protein_coding	0.102	0.21684	0.552214	0.552	0.00443065	0.0420045	0.004	0.108023	0.378424	1630	1792	2027	1.1	1.2	0.9
ENSG00000166197	NOLC1	protein_coding	0.069	0.310918	0.647612	0.648	1.92471e-06	8.47228e-05	0	0.000182676	0.0038602	4365	4640	5809	1	1.3	0.8
ENSG00000166206	GABRB3	protein_coding	-0.397	0.000237069	0.00668451	0.007	0.539262	0.805712	0.539	0.00226042	0.0282178	1811	1318	1718	0.8	1	0.8
ENSG00000166226	CCT2	protein_coding	0.36	3.50901e-05	0.00148039	0.001	0.0438524	0.208917	0.044	0.0341704	0.188669	3360	4430	3846	1.3	1.1	1.1
ENSG00000166228	PCBD1	protein_coding	0.156	0.0616124	0.287935	0.288	9.92769e-05	0.00224015	0	0.0435043	0.220075	2012	2336	2745	1.1	1.3	0.9
ENSG00000166266	CUL5	protein_coding	-0.095	0.214802	0.549406	0.549	0.0150861	0.102772	0.015	0.000249281	0.00500874	2519	2284	3050	0.9	1.2	0.8
ENSG00000166292	TMEM100	protein_coding	0.056	0.0844322	0.34407	0.344	0.00511409	0.04708	0.005	0.272495	0.61598	17	38	62	1	2.1	1
ENSG00000166337	TAF10	protein_coding	0.117	0.186693	0.515823	0.516	0.000736065	0.0107891	0.001	0.0403027	0.210197	1810	2016	2384	1.1	1.3	0.9
ENSG00000166340	TPP1	protein_coding	-0.346	0.000594345	0.013453	0.013	0.902506	0.972531	0.903	0.000960753	0.0146218	2687	2034	2661	0.8	1	0.8
ENSG00000166342	NETO1	protein_coding	-0.534	1.19195e-06	0.000106157	0	0.486444	0.774004	0.486	3.30079e-05	0.000975764	4090	2733	3861	0.7	1	0.7
ENSG00000166348	USP54	protein_coding	-0.209	0.0111272	0.0996506	0.1	1.06488e-08	9.23283e-07	0	0.00143119	0.0201323	3285	2749	2193	0.9	0.7	1.2
ENSG00000166387	PPFIBP2	protein_coding	-0.01	0.892383	0.966986	0.967	9.85662e-06	0.000325655	0	1.89877e-05	0.000609055	1834	1812	1254	1	0.7	1.4
ENSG00000166432	ZMAT1	protein_coding	0.014	0.809364	0.941718	0.942	5.95998e-05	0.00145501	0	2.38034e-05	0.00074779	207	219	82	1	0.5	2.4
ENSG00000166435	XRRA1	protein_coding	-0.086	0.267214	0.607	0.607	0.0230938	0.137587	0.023	0.000743575	0.0118591	470	396	666	0.9	1.2	0.7
ENSG00000166436	TRIM66	protein_coding	-0.516	0.000611349	0.013731	0.014	0.142427	0.42824	0.142	0.0518626	0.24633	704	455	585	0.7	0.9	0.9
ENSG00000166441	RPL27A	protein_coding	0.323	2.34655e-05	0.00106945	0.001	7.70536e-13	2.11986e-10	0	0.00332434	0.0372128	11184	14280	16919	1.3	1.5	0.9
ENSG00000166471	TMEM41B	protein_coding	-0.171	0.0432856	0.234783	0.235	0.0073347	0.0608997	0.007	2.64047e-06	0.000114832	2240	1914	2761	0.9	1.2	0.7
ENSG00000166479	TMX3	protein_coding	0.049	0.517242	0.806625	0.807	3.83272e-05	0.00100607	0	0.00054209	0.0093099	1745	1843	2465	1	1.4	0.8
ENSG00000166483	WEE1	protein_coding	1.024	1.25166e-10	3.75906e-08	0	0.191263	0.50013	0.191	1.15571e-14	3.1623e-12	1573	3313	1350	2	0.9	2.4
ENSG00000166503	RP11-382A20.3	protein_coding	0.487	0.000349311	0.00895041	0.009	0.172329	0.474567	0.172	9.21656e-07	4.87812e-05	629	938	539	1.4	0.9	1.7
ENSG00000166508	MCM7	protein_coding	0.48	5.22539e-06	0.000340812	0	0.00032833	0.00577748	0	0.337013	0.677056	2229	3213	2975	1.4	1.3	1.1
ENSG00000166557	TMED3	protein_coding	0.094	0.229543	0.567768	0.568	0.000105484	0.00234884	0	0.00754248	0.0680949	2385	2635	3290	1.1	1.3	0.8
ENSG00000166598	HSP90B1	protein_coding	0.289	0.000140349	0.00439921	0.004	1.78173e-06	7.89148e-05	0	0.332511	0.67386	78710	98046	103682	1.2	1.3	1
ENSG00000166685	COG1	protein_coding	-0.331	0.00318754	0.0436886	0.044	0.730052	0.90235	0.73	0.00927243	0.0785849	1436	1078	1388	0.8	1	0.8
ENSG00000166710	B2M	protein_coding	0.288	0.000271205	0.0074518	0.007	0.957268	0.988977	0.957	0.000226768	0.00461471	4806	6009	4790	1.2	1	1.2
ENSG00000166743	ACSM1	protein_coding	0.186	0.0358891	0.211916	0.212	0.0101731	0.0768002	0.01	4.8246e-06	0.00019014	112	181	60	1.1	0.7	2.7
ENSG00000166783	KIAA0430	protein_coding	-0.195	0.02933	0.186769	0.187	0.423244	0.729848	0.423	0.00295234	0.0339247	3522	2930	3769	0.9	1	0.8
ENSG00000166794	PPIB	protein_coding	0.274	0.00124721	0.022558	0.023	3.05545e-06	0.00012142	0	0.150195	0.453405	12961	16151	17817	1.2	1.4	0.9
ENSG00000166801	FAM111A	protein_coding	-0.087	0.251939	0.590909	0.591	0.00548163	0.049759	0.005	0.103514	0.369112	2007	1836	1615	0.9	0.8	1.1
ENSG00000166840	GLYATL1	protein_coding	-0.16	0.0485424	0.252875	0.253	3.42281e-18	2.46791e-15	0	1.77837e-11	2.70653e-09	2537	2191	1315	0.9	0.5	1.6
ENSG00000166851	PLK1	protein_coding	0.068	0.387312	0.713617	0.714	0.0295551	0.163249	0.03	0.00246089	0.0298858	661	734	509	1	0.8	1.3
ENSG00000166986	MARS	protein_coding	-0.221	0.00336955	0.0452802	0.045	0.574248	0.825297	0.574	0.000480735	0.00851163	8106	6787	8386	0.9	1	0.8
ENSG00000167004	PDIA3	protein_coding	0.036	0.645992	0.878913	0.879	0.0047439	0.0442126	0.005	0.018098	0.124656	6093	6366	7987	1	1.2	0.8
ENSG00000167005	NUDT21	protein_coding	-0.153	0.0407829	0.227728	0.228	0.0231506	0.137595	0.023	1.60177e-05	0.000528776	3532	3091	4097	0.9	1.1	0.8
ENSG00000167034	NKX3-1	protein_coding	0.38	1.71872e-05	0.000863642	0.001	2.19258e-06	9.2528e-05	0	1.82762e-19	9.01584e-17	9733	12984	7078	1.3	0.7	1.8
ENSG00000167074	TEF	protein_coding	-0.149	0.102858	0.378759	0.379	0.00437824	0.041618	0.004	0.222424	0.556504	1080	901	787	0.9	0.8	1.1
ENSG00000167085	PHB	protein_coding	0.372	0.000124112	0.00396728	0.004	3.95238e-05	0.0010318	0	0.781137	0.929309	1648	2205	2252	1.3	1.3	1
ENSG00000167088	SNRPD1	protein_coding	0.559	7.80491e-06	0.000484797	0	0.0138434	0.0966539	0.014	0.0453235	0.226159	686	1054	870	1.5	1.2	1.2
ENSG00000167280	ENGASE	protein_coding	-0.643	2.27258e-05	0.00104815	0.001	3.21079e-06	0.000125009	0	0.658029	0.878314	1118	676	642	0.6	0.6	1
ENSG00000167283	ATP5L	protein_coding	0.414	0.000512939	0.0119568	0.012	0.00167928	0.0205331	0.002	0.741183	0.914841	856	1201	1163	1.3	1.3	1
ENSG00000167302	TEPSIN	protein_coding	-0.403	0.0104919	0.0961159	0.096	6.70111e-05	0.00161391	0	0.14715	0.448212	467	294	226	0.8	0.5	1.1
ENSG00000167306	MYO5B	protein_coding	-0.452	0.00355656	0.0470106	0.047	0.332321	0.65151	0.332	0.0536181	0.251248	722	472	627	0.7	0.9	0.8
ENSG00000167315	ACAA2	protein_coding	0.385	0.0021042	0.0337143	0.034	0.0562061	0.245822	0.056	7.18648e-07	3.9212e-05	786	1099	637	1.3	0.9	1.7
ENSG00000167371	PRRT2	protein_coding	-0.045	0.423543	0.737048	0.737	0.000117109	0.00253077	0	0.00230347	0.0286133	198	164	76	1	0.4	1.8
ENSG00000167393	PPP2R3B	protein_coding	-0.126	0.145888	0.457504	0.458	4.26072e-06	0.000159673	0	0.00165102	0.0223247	608	491	308	0.9	0.5	1.5
ENSG00000167460	TPM4	protein_coding	0.228	0.0076005	0.0786613	0.079	0.00369779	0.0369676	0.004	0.815562	0.94328	5527	6703	6816	1.2	1.2	1
ENSG00000167468	GPX4	protein_coding	0.317	0.000104958	0.00346658	0.003	0.00457553	0.0431142	0.005	0.297871	0.640522	4215	5383	5041	1.2	1.2	1.1
ENSG00000167491	GATAD2A	protein_coding	-0.095	0.209178	0.543008	0.543	0.00246248	0.0273088	0.002	1.85077e-05	0.000597177	2629	2399	3278	0.9	1.2	0.8
ENSG00000167513	CDT1	protein_coding	0.694	0.00024342	0.00678947	0.007	0.00265892	0.029037	0.003	0.50972	0.800022	351	621	560	1.6	1.4	1
ENSG00000167526	RPL13	protein_coding	0.267	0.000115925	0.00379	0.004	4.32091e-08	3.09074e-06	0	0.104713	0.372272	33477	41042	44716	1.2	1.3	0.9
ENSG00000167536	DHRS13	protein_coding	0.138	0.11344	0.4007	0.401	0.0695401	0.281346	0.07	0.00071213	0.0115116	1097	1274	923	1.1	0.9	1.3
ENSG00000167552	TUBA1A	protein_coding	0.326	0.0028516	0.0404674	0.04	2.85042e-11	5.51055e-09	0	9.19605e-22	5.48161e-19	1312	1735	691	1.3	0.5	2.5
ENSG00000167553	TUBA1C	protein_coding	0.262	0.00382528	0.0493997	0.049	0.0142442	0.0985044	0.014	0.660926	0.879554	2249	2799	2708	1.2	1.2	1
ENSG00000167555	ZNF528	protein_coding	-0.393	0.000868807	0.0174763	0.017	0.241725	0.559587	0.242	0.031291	0.178845	1520	1095	1355	0.8	0.9	0.9
ENSG00000167645	YIF1B	protein_coding	0.093	0.229523	0.567768	0.568	2.52507e-06	0.000104706	0	0.000472031	0.00837825	1873	2060	2717	1.1	1.4	0.8
ENSG00000167658	EEF2	protein_coding	0.08	0.192261	0.522339	0.522	1.65721e-19	1.58054e-16	0	1.08343e-14	3.03912e-12	99054	105974	158116	1.1	1.6	0.7
ENSG00000167700	MFSD3	protein_coding	0.045	0.53587	0.818852	0.819	0.000209491	0.00411673	0	0.00207999	0.0265862	555	601	887	1	1.5	0.7
ENSG00000167702	KIFC2	protein_coding	-0.845	3.58409e-09	7.29239e-07	0	3.62346e-10	4.84461e-08	0	0.714516	0.902354	1579	848	816	0.6	0.5	1
ENSG00000167703	SLC43A2	protein_coding	0.136	0.126637	0.424473	0.424	0.000100684	0.00226832	0	0.0184118	0.126331	637	751	970	1.1	1.4	0.8
ENSG00000167747	C19orf48	protein_coding	0.52	4.20077e-07	4.75866e-05	0	0.0003419	0.00595122	0	0.139701	0.4357	3176	4682	4181	1.4	1.3	1.1
ENSG00000167749	KLK4	protein_coding	0.094	0.242075	0.58186	0.582	2.46281e-05	0.000696303	0	7.74934e-08	5.62752e-06	1632	1809	1123	1.1	0.7	1.6
ENSG00000167751	KLK2	protein_coding	-0.146	0.0589837	0.280881	0.281	4.42037e-42	6.32378e-38	0	1.18014e-31	1.20593e-28	9766	8590	3848	0.9	0.4	2.2
ENSG00000167766	ZNF83	protein_coding	-0.105	0.208841	0.542586	0.543	3.79504e-05	0.00099985	0	0.00436577	0.0454893	1189	1047	779	0.9	0.7	1.3
ENSG00000167792	NDUFV1	protein_coding	0.286	0.000839801	0.017133	0.017	1.60956e-06	7.21829e-05	0	0.145706	0.446374	2820	3542	3912	1.2	1.4	0.9
ENSG00000167797	CDK2AP2	protein_coding	0.156	0.0621839	0.289176	0.289	0.000227326	0.00437701	0	0.0688855	0.289463	3375	3889	4467	1.1	1.3	0.9
ENSG00000167799	NUDT8	protein_coding	0.447	0.00256764	0.0380258	0.038	2.07486e-05	0.00060454	0	0.214374	0.545313	627	938	1108	1.4	1.7	0.9
ENSG00000167815	PRDX2	protein_coding	0.053	0.434324	0.746924	0.747	5.45841e-06	0.000195709	0	0.000168512	0.00361429	11241	11813	15000	1	1.3	0.8
ENSG00000167862	MRPL58	protein_coding	0.213	0.0266813	0.176789	0.177	0.000277386	0.00510581	0	0.156967	0.463528	779	957	1090	1.2	1.3	0.9
ENSG00000167863	ATP5H	protein_coding	0.328	0.000765561	0.0160755	0.016	2.78081e-06	0.000113018	0	0.18663	0.508947	1643	2142	2377	1.3	1.4	0.9
ENSG00000167900	TK1	protein_coding	0.5	2.89731e-05	0.00125979	0.001	0.0484153	0.22437	0.048	0.0277728	0.165068	1003	1479	1206	1.4	1.1	1.2
ENSG00000167965	MLST8	protein_coding	-0.011	0.885475	0.96478	0.965	0.000786842	0.0113933	0.001	0.000473749	0.00839833	2327	2298	3110	1	1.3	0.8
ENSG00000167968	DNASE1L2	protein_coding	-0.085	0.216104	0.550991	0.551	0.00013833	0.00289136	0	0.00983732	0.082081	261	202	118	0.9	0.5	1.4
ENSG00000167969	ECI1	protein_coding	0.071	0.371196	0.700105	0.7	0.00263514	0.0288331	0.003	0.0348201	0.190565	2749	2980	3608	1.1	1.3	0.9
ENSG00000167977	KCTD5	protein_coding	0.186	0.0224067	0.15812	0.158	4.77593e-05	0.00120708	0	0.0752701	0.307047	2240	2637	2993	1.1	1.3	0.9
ENSG00000167978	SRRM2	protein_coding	-0.342	0.000125574	0.00399423	0.004	0.000152563	0.00311795	0	0.961625	0.988717	14693	11256	11293	0.8	0.8	1
ENSG00000167986	DDB1	protein_coding	0.247	0.00170273	0.0287815	0.029	0.000631045	0.00961669	0.001	0.782459	0.92981	3496	4267	4342	1.2	1.2	1
ENSG00000167995	BEST1	protein_coding	-0.935	2.70263e-10	7.27119e-08	0	0.0027179	0.029472	0.003	0.000926695	0.0141638	2078	1052	1507	0.5	0.8	0.7
ENSG00000167996	FTH1	protein_coding	0.09	0.150358	0.464411	0.464	0.0109367	0.0814474	0.011	6.81257e-05	0.00171888	108816	117457	95053	1.1	0.9	1.2
ENSG00000168010	ATG16L2	protein_coding	-0.083	0.255904	0.594592	0.595	0.00168577	0.0205949	0.002	0.0470029	0.232191	361	295	206	0.9	0.6	1.2
ENSG00000168028	RPSA	protein_coding	0.133	0.0731904	0.316856	0.317	9.86965e-07	4.70651e-05	0	0.00192428	0.0251226	25236	28321	34582	1.1	1.3	0.8
ENSG00000168032	ENTPD3	protein_coding	-0.359	0.0123732	0.106711	0.107	0.0414454	0.20181	0.041	6.57072e-06	0.000249339	261	175	359	0.8	1.2	0.5
ENSG00000168067	MAP4K2	protein_coding	-0.374	0.00297528	0.0417639	0.042	0.560279	0.816469	0.56	0.000403879	0.00738183	1110	796	1184	0.8	1	0.7
ENSG00000168071	CCDC88B	protein_coding	0.076	0.269124	0.608343	0.608	0.0178261	0.114933	0.018	0.000545859	0.00935216	188	234	116	1.1	0.8	1.8
ENSG00000168078	PBK	protein_coding	0.381	0.00960171	0.0909065	0.091	0.626384	0.853617	0.626	0.00217739	0.0274318	387	580	358	1.3	1	1.5
ENSG00000168090	COPS6	protein_coding	0.083	0.286317	0.624788	0.625	0.00111555	0.0148872	0.001	0.0284804	0.168017	2138	2332	2787	1.1	1.3	0.9
ENSG00000168259	DNAJC7	protein_coding	1.155	5.37445e-07	5.61915e-05	0	0.838067	0.950409	0.838	1.58068e-06	7.58831e-05	673	1610	697	2.2	1	2.1
ENSG00000168268	NT5DC2	protein_coding	0.385	1.55985e-05	0.000808991	0.001	0.00159677	0.0197436	0.002	0.246298	0.588892	2848	3817	3529	1.3	1.2	1.1
ENSG00000168280	KIF5C	protein_coding	-0.448	0.000437588	0.0105824	0.011	0.701268	0.890542	0.701	9.97569e-05	0.00235499	1857	1286	1933	0.7	1	0.7
ENSG00000168374	ARF4	protein_coding	0.043	0.546925	0.824844	0.825	0.00268477	0.0292747	0.003	0.0165027	0.116818	8861	9261	11046	1	1.2	0.9
ENSG00000168393	DTYMK	protein_coding	0.157	0.0880632	0.350335	0.35	0.0913696	0.331676	0.091	0.000706664	0.0114621	766	918	639	1.1	0.9	1.4
ENSG00000168395	ING5	protein_coding	-0.173	0.0712127	0.312862	0.313	0.000796659	0.0115005	0.001	0.120596	0.401779	780	636	532	0.9	0.7	1.1
ENSG00000168397	ATG4B	protein_coding	-0.186	0.0407048	0.227559	0.228	7.83499e-05	0.00184052	0	0.0567693	0.259857	2073	1730	1463	0.9	0.7	1.1
ENSG00000168439	STIP1	protein_coding	0.333	7.80195e-05	0.00272638	0.003	0.216407	0.529066	0.216	0.0067727	0.0630796	4222	5455	4576	1.3	1.1	1.2
ENSG00000168468	ATF6B	protein_coding	-0.099	0.12384	0.420278	0.42	0.000285359	0.00522039	0	0.0346128	0.189866	217	149	87	0.9	0.5	1.2
ENSG00000168495	POLR3D	protein_coding	-0.024	0.74825	0.922825	0.923	0.00209421	0.0244286	0.002	0.000715104	0.0115466	1340	1304	1738	1	1.2	0.8
ENSG00000168496	FEN1	protein_coding	0.483	0.000154781	0.00480491	0.005	0.11213	0.374301	0.112	0.0288306	0.169593	705	1037	830	1.4	1.1	1.2
ENSG00000168528	SERINC2	protein_coding	-0.001	0.986017	0.996121	0.996	0.000806928	0.0115903	0.001	0.000880405	0.0135869	2773	2768	2121	1	0.8	1.3
ENSG00000168542	COL3A1	protein_coding	1.857	7.1009e-05	0.0025402	0.003	0.575245	0.825938	0.575	0.00109201	0.0162601	20	89	25	3.6	1	2.7
ENSG00000168653	NDUFS5	protein_coding	0.415	3.6454e-06	0.000261537	0	0.00760879	0.0626226	0.008	0.0502246	0.242005	2683	3679	3220	1.3	1.2	1.1
ENSG00000168672	FAM84B	protein_coding	-0.016	0.83817	0.951664	0.952	5.35958e-05	0.00132425	0	2.32493e-05	0.00073261	2979	2935	3985	1	1.3	0.8
ENSG00000168827	GFM1	protein_coding	-0.362	0.00314511	0.0434705	0.043	0.110357	0.370952	0.11	0.174761	0.491089	3042	2209	2561	0.8	0.9	0.9
ENSG00000168994	PXDC1	protein_coding	0	0.989879	0.997277	0.997	0.00514499	0.0472731	0.005	0.00556418	0.054784	168	167	92	1	0.7	1.5
ENSG00000169020	ATP5I	protein_coding	0.365	0.00409536	0.0519524	0.052	2.81468e-06	0.000113482	0	0.0699693	0.291899	952	1326	1633	1.3	1.6	0.9
ENSG00000169021	UQCRFS1	protein_coding	0.359	0.000362713	0.00917777	0.009	1.88832e-07	1.08491e-05	0	0.100517	0.363092	1462	1948	2223	1.3	1.5	0.9
ENSG00000169047	IRS1	protein_coding	-0.506	9.68959e-06	0.000579312	0.001	0.0652107	0.270508	0.065	4.5523e-10	5.08791e-08	1509	1024	1770	0.7	1.1	0.6
ENSG00000169093	ASMTL	protein_coding	0.16	0.0714317	0.31312	0.313	0.00318554	0.0329995	0.003	0.252636	0.596503	1042	1228	1363	1.1	1.2	0.9
ENSG00000169100	SLC25A6	protein_coding	0.254	0.000805933	0.0166259	0.017	2.75354e-12	6.67664e-10	0	0.000275	0.00537482	15624	19079	23696	1.2	1.5	0.8
ENSG00000169122	FAM110B	protein_coding	0.241	0.0287708	0.185033	0.185	0.3917	0.703006	0.392	0.00244995	0.0298544	138	216	115	1.2	1	1.6
ENSG00000169155	ZBTB43	protein_coding	-0.147	0.110551	0.394656	0.395	0.00155332	0.0192897	0.002	2.06005e-06	9.38567e-05	1379	1150	1977	0.9	1.3	0.6
ENSG00000169188	APEX2	protein_coding	0.206	0.0408429	0.22774	0.228	0.00383318	0.0379205	0.004	0.396139	0.728709	527	658	721	1.2	1.3	0.9
ENSG00000169189	NSMCE1	protein_coding	0.318	0.00182829	0.0305837	0.031	0.000661415	0.00998122	0.001	0.771824	0.925477	1331	1736	1779	1.2	1.3	1
ENSG00000169213	RAB3B	protein_coding	-0.003	0.976439	0.993109	0.993	0.000580866	0.00903426	0.001	0.00065793	0.0108688	2356	2350	1628	1	0.7	1.4
ENSG00000169220	RGS14	protein_coding	0.243	0.0330056	0.201625	0.202	0.385256	0.697038	0.385	0.00286141	0.0331053	306	413	270	1.2	0.9	1.4
ENSG00000169228	RAB24	protein_coding	-0.223	0.0134535	0.113184	0.113	0.373864	0.687732	0.374	0.000803419	0.0126305	2556	2102	2741	0.9	1.1	0.8
ENSG00000169230	PRELID1	protein_coding	0.04	0.596385	0.85519	0.855	0.000244417	0.00463743	0	0.00172281	0.0230342	2266	2368	3077	1	1.3	0.8
ENSG00000169231	THBS3	protein_coding	-0.229	0.0336839	0.204414	0.204	4.40526e-05	0.00113093	0	0.0504368	0.242345	755	583	458	0.9	0.6	1.2
ENSG00000169242	EFNA1	protein_coding	0.157	0.0560828	0.272583	0.273	0.00657682	0.0567889	0.007	3.97111e-06	0.000162316	2188	2535	1772	1.1	0.8	1.4
ENSG00000169258	GPRIN1	protein_coding	-0.159	0.0922553	0.359718	0.36	0.11329	0.37665	0.113	0.00117139	0.0171701	340	267	425	0.9	1.1	0.7
ENSG00000169375	SIN3A	protein_coding	-0.122	0.127527	0.425488	0.425	0.0475646	0.221962	0.048	0.000470915	0.00837306	2201	1954	2571	0.9	1.1	0.8
ENSG00000169429	CXCL8	protein_coding	0.909	0.00351789	0.0466907	0.047	0.85615	0.955329	0.856	0.00633929	0.0603392	79	204	84	1.9	1	1.7
ENSG00000169439	SDC2	protein_coding	0.155	0.0888023	0.351669	0.352	6.64862e-09	6.05829e-07	0	1.29026e-13	3.0764e-11	353	466	127	1.1	0.4	3.5
ENSG00000169504	CLIC4	protein_coding	-0.19	0.0219268	0.156106	0.156	0.480379	0.770611	0.48	0.00274654	0.0321802	9104	7704	9584	0.9	1	0.8
ENSG00000169604	ANTXR1	protein_coding	1.045	4.27166e-08	6.26867e-06	0	0.00367196	0.0367865	0.004	1.68322e-16	5.60005e-14	274	597	178	2.1	0.7	3.2
ENSG00000169660	HEXDC	protein_coding	-0.044	0.559413	0.833717	0.834	0.00021335	0.00416966	0	0.00185673	0.0243468	517	480	320	1	0.7	1.4
ENSG00000169679	BUB1	protein_coding	0.053	0.473746	0.778556	0.779	0.00606114	0.0536576	0.006	0.000570501	0.00966464	530	591	346	1	0.7	1.6
ENSG00000169689	STRA13	protein_coding	0.424	0.00062769	0.0140242	0.014	0.0309889	0.168822	0.031	0.209257	0.539881	613	870	765	1.3	1.2	1.1
ENSG00000169710	FASN	protein_coding	0.436	0.000833644	0.0170884	0.017	0.0771001	0.29989	0.077	0.115673	0.392417	6442	9286	7819	1.4	1.1	1.1
ENSG00000169738	DCXR	protein_coding	0.252	0.00351168	0.0466562	0.047	0.0173487	0.112967	0.017	0.591503	0.847219	2115	2606	2508	1.2	1.2	1
ENSG00000169750	RAC3	protein_coding	0.392	0.000782838	0.0162272	0.016	0.102752	0.355258	0.103	0.0859741	0.331879	699	968	820	1.3	1.1	1.1
ENSG00000169760	NLGN1	protein_coding	0.04	0.448423	0.757511	0.758	3.11906e-23	5.57766e-20	0	2.52679e-26	2.12637e-23	274	337	14	1	0	24.7
ENSG00000169762	TAPT1	protein_coding	-0.17	0.0773951	0.328758	0.329	0.227891	0.543458	0.228	0.00300879	0.034435	858	688	994	0.9	1.1	0.7
ENSG00000169891	REPS2	protein_coding	0.906	0.000346928	0.00892477	0.009	0.441559	0.742753	0.442	0.0050662	0.0511259	386	831	456	1.9	1	1.5
ENSG00000169905	TOR1AIP2	protein_coding	-0.375	0.000273981	0.00746453	0.007	0.281181	0.602632	0.281	0.01063	0.0867008	2815	2085	2576	0.8	0.9	0.8
ENSG00000169908	TM4SF1	protein_coding	0.174	0.0477216	0.250315	0.25	1.20026e-08	1.0344e-06	0	2.83095e-14	7.23207e-12	307	470	85	1.1	0.3	5.2
ENSG00000169967	MAP3K2	protein_coding	-0.513	0.000242532	0.0067892	0.007	0.941691	0.98498	0.942	0.000329146	0.00624504	3091	2040	3066	0.7	1	0.7
ENSG00000170006	TMEM154	protein_coding	-0.634	0.0026201	0.0381672	0.038	0.153066	0.446616	0.153	0.111856	0.385235	387	211	290	0.6	0.9	0.9
ENSG00000170017	ALCAM	protein_coding	-0.24	0.027661	0.180422	0.18	2.20497e-05	0.000631627	0	0.0412397	0.212911	7126	5505	4330	0.8	0.6	1.2
ENSG00000170044	ZPLD1	protein_coding	-0.628	0.000165428	0.00507444	0.005	0.0135467	0.0952329	0.014	5.86967e-10	6.31364e-08	473	283	655	0.6	1.3	0.5
ENSG00000170271	FAXDC2	protein_coding	-0.914	5.65276e-07	5.83998e-05	0	0.00964886	0.0740839	0.01	0.0152125	0.110528	673	336	473	0.5	0.8	0.8
ENSG00000170275	CRTAP	protein_coding	0.195	0.0377222	0.218745	0.219	9.07551e-06	0.000307282	0	0.018578	0.127126	1847	2239	2782	1.1	1.5	0.8
ENSG00000170312	CDK1	protein_coding	0.396	0.0010356	0.0197837	0.02	0.310208	0.633434	0.31	1.83025e-05	0.000592388	1450	2021	1307	1.3	0.9	1.5
ENSG00000170322	NFRKB	protein_coding	-0.015	0.841514	0.95243	0.952	0.00395497	0.0388331	0.004	0.00750533	0.0679135	969	951	732	1	0.8	1.2
ENSG00000170325	PRDM10	protein_coding	-0.52	0.00184968	0.0309014	0.031	0.211322	0.52295	0.211	0.0629202	0.27615	463	290	385	0.7	0.9	0.9
ENSG00000170385	SLC30A1	protein_coding	-0.077	0.315295	0.651593	0.652	0.0213991	0.130104	0.021	0.00100655	0.0152056	437	379	602	0.9	1.2	0.7
ENSG00000170471	RALGAPB	protein_coding	-0.498	1.43573e-05	0.000769337	0.001	0.532318	0.800182	0.532	7.20869e-07	3.9212e-05	3191	2177	3371	0.7	1	0.7
ENSG00000170500	LONRF2	protein_coding	-0.553	0.00105032	0.0199686	0.02	0.00256633	0.0282632	0.003	0.797633	0.936369	389	240	250	0.7	0.7	1
ENSG00000170515	PA2G4	protein_coding	0.393	6.59051e-05	0.00239072	0.002	4.17605e-06	0.000157422	0	0.539348	0.817491	2371	3220	3373	1.3	1.4	1
ENSG00000170540	ARL6IP1	protein_coding	0.387	3.1668e-05	0.00135417	0.001	0.0656239	0.271718	0.066	2.06132e-09	2.06218e-07	5470	7354	4796	1.3	0.9	1.5
ENSG00000170581	STAT2	protein_coding	-0.064	0.392409	0.717582	0.718	9.8537e-05	0.00222697	0	0.00243937	0.0297762	1895	1770	1387	1	0.8	1.2
ENSG00000170584	NUDCD2	protein_coding	0.21	0.0264499	0.176251	0.176	5.65333e-07	2.88845e-05	0	0.0054703	0.0541481	1016	1242	1597	1.2	1.5	0.8
ENSG00000170703	TTLL6	protein_coding	-0.216	0.0435673	0.235903	0.236	5.46658e-05	0.00134604	0	0.0455269	0.226779	338	243	174	0.9	0.6	1.2
ENSG00000170835	CEL	protein_coding	-0.393	0.00279339	0.0399253	0.04	0.130171	0.406852	0.13	0.141389	0.438672	798	562	669	0.8	0.9	0.9
ENSG00000170836	PPM1D	protein_coding	-0.06	0.440867	0.751314	0.751	9.73786e-05	0.00220838	0	3.32239e-06	0.000138977	1243	1158	1769	1	1.4	0.7
ENSG00000170837	GPR27	protein_coding	-0.03	0.610424	0.862569	0.863	6.35155e-08	4.32692e-06	0	9.50854e-07	5.00107e-05	230	205	64	1	0.3	2.9
ENSG00000170871	KIAA0232	protein_coding	-0.125	0.104746	0.382992	0.383	1.07351e-05	0.000349831	0	0.00553113	0.054616	3079	2738	2236	0.9	0.7	1.2
ENSG00000170889	RPS9	protein_coding	0.413	0.00438918	0.054241	0.054	4.14116e-07	2.20236e-05	0	0.0269535	0.16154	272	400	539	1.3	1.9	0.8
ENSG00000171033	PKIA	protein_coding	-1.076	0.00120847	0.0221298	0.022	0.424061	0.730041	0.424	0.0152809	0.110744	168	63	134	0.5	1	0.8
ENSG00000171045	TSNARE1	protein_coding	-0.797	4.46324e-05	0.00178447	0.002	4.58101e-05	0.00117028	0	0.992026	0.996254	422	224	223	0.6	0.6	1
ENSG00000171130	ATP6V0E2	protein_coding	0.449	8.7034e-05	0.00295778	0.003	0.00109809	0.014709	0.001	0.510004	0.800022	1966	2796	2636	1.4	1.3	1
ENSG00000171163	ZNF692	protein_coding	-0.141	0.119195	0.411	0.411	0.000183769	0.00366155	0	0.0288899	0.169802	653	545	421	0.9	0.7	1.2
ENSG00000171316	CHD7	protein_coding	0.752	5.08436e-05	0.00196585	0.002	0.0785407	0.303431	0.079	0.0228224	0.144788	329	597	426	1.7	1.1	1.2
ENSG00000171385	KCND3	protein_coding	-0.461	0.00566184	0.0642969	0.064	3.15734e-06	0.00012375	0	0.0553084	0.25633	557	349	251	0.7	0.5	1.2
ENSG00000171388	APLN	protein_coding	0.583	1.74216e-05	0.000871241	0.001	0.0337898	0.178047	0.034	1.82372e-10	2.24915e-08	717	1127	571	1.5	0.9	1.9
ENSG00000171428	NAT1	protein_coding	0.043	0.476764	0.780049	0.78	0.0067236	0.0576633	0.007	0.000660957	0.0109062	144	169	76	1	0.7	1.9
ENSG00000171469	ZNF561	protein_coding	-0.1	0.216788	0.552188	0.552	0.0979455	0.345125	0.098	0.0039038	0.0417086	1957	1753	2265	0.9	1.1	0.8
ENSG00000171490	RSL1D1	protein_coding	0.222	0.0142317	0.117738	0.118	0.000657336	0.00994064	0.001	0.34006	0.679209	2759	3364	3629	1.2	1.3	0.9
ENSG00000171492	LRRC8D	protein_coding	-0.093	0.210952	0.545216	0.545	0.0433855	0.207583	0.043	0.00108686	0.0162133	3481	3164	4063	0.9	1.1	0.8
ENSG00000171517	LPAR3	protein_coding	-0.275	0.000358497	0.00910355	0.009	0.437778	0.740203	0.438	0.00529941	0.0528684	7370	5934	7031	0.8	1	0.9
ENSG00000171530	TBCA	protein_coding	0.371	4.81694e-05	0.00188503	0.002	7.56655e-05	0.00178921	0	0.916257	0.977404	2691	3581	3555	1.3	1.3	1
ENSG00000171604	CXXC5	protein_coding	0.107	0.204948	0.538856	0.539	0.0630645	0.264888	0.063	0.0018105	0.0238279	1590	1817	1308	1.1	0.9	1.3
ENSG00000171608	PIK3CD	protein_coding	-0.127	0.105007	0.383475	0.383	2.6688e-06	0.000109085	0	0.00220055	0.0276635	2115	1873	1485	0.9	0.7	1.2
ENSG00000171612	SLC25A33	protein_coding	0.261	0.0034715	0.0463129	0.046	0.143421	0.430052	0.143	0.14583	0.446374	2396	2979	2673	1.2	1.1	1.1
ENSG00000171617	ENC1	protein_coding	0.093	0.254518	0.592651	0.593	0.00131337	0.0170037	0.001	1.37697e-05	0.000469021	1409	1644	912	1.1	0.7	1.7
ENSG00000171634	BPTF	protein_coding	-0.292	0.00285753	0.0404674	0.04	0.00123474	0.0161464	0.001	0.801448	0.938274	1570	1229	1203	0.8	0.8	1
ENSG00000171680	PLEKHG5	protein_coding	-0.075	0.27199	0.611823	0.612	0.0025846	0.0284426	0.003	0.0566746	0.25967	218	175	118	0.9	0.6	1.2
ENSG00000171791	BCL2	protein_coding	0.127	0.0100495	0.0938194	0.094	0.709841	0.893379	0.71	0.00400344	0.042489	35	90	29	1.1	1	2.1
ENSG00000171824	EXOSC10	protein_coding	-0.059	0.459339	0.767288	0.767	0.00338207	0.0346323	0.003	0.0288863	0.169802	1270	1187	969	1	0.8	1.2
ENSG00000171848	RRM2	protein_coding	0.403	0.00381921	0.0493894	0.049	0.000986891	0.0135234	0.001	0.685672	0.888035	772	1119	1176	1.3	1.4	1
ENSG00000171858	RPS21	protein_coding	0.332	2.15191e-05	0.00102545	0.001	5.06116e-08	3.53195e-06	0	0.230639	0.56723	4942	6359	6825	1.3	1.4	0.9
ENSG00000171862	PTEN	protein_coding	-0.082	0.283952	0.621728	0.622	0.0581923	0.251699	0.058	0.00308831	0.0351762	2706	2488	3138	0.9	1.1	0.8
ENSG00000171863	RPS7	protein_coding	0.206	0.00324034	0.0439235	0.044	1.25e-05	0.000400055	0	0.154448	0.459836	11844	13949	15097	1.2	1.3	0.9
ENSG00000171867	PRNP	protein_coding	-0.107	0.171508	0.494376	0.494	0.00582527	0.0520527	0.006	3.81076e-05	0.00107106	3641	3272	4511	0.9	1.2	0.7
ENSG00000171953	ATPAF2	protein_coding	0.139	0.11715	0.406865	0.407	0.00532878	0.0485255	0.005	0.22124	0.554982	668	785	890	1.1	1.3	0.9
ENSG00000172053	QARS	protein_coding	0.191	0.0329074	0.201311	0.201	0.000945948	0.0130886	0.001	0.242007	0.58417	2325	2782	3069	1.1	1.3	0.9
ENSG00000172081	MOB3A	protein_coding	-0.461	2.00585e-05	0.000959392	0.001	0.390424	0.701722	0.39	3.31351e-07	2.07e-05	1564	1096	1680	0.7	1.1	0.7
ENSG00000172086	KRCC1	protein_coding	-0.053	0.491353	0.78932	0.789	0.000513408	0.00827013	0.001	0.00542672	0.053845	835	766	537	1	0.7	1.3
ENSG00000172115	CYCS	protein_coding	0.152	0.0372194	0.217421	0.217	3.72149e-09	3.6972e-07	0	0.000140318	0.0030883	4114	4685	5938	1.1	1.4	0.8
ENSG00000172159	FRMD3	protein_coding	-0.137	0.0746242	0.320805	0.321	0.000629212	0.00960672	0.001	0.0960789	0.354936	193	131	89	0.9	0.5	1.1
ENSG00000172175	MALT1	protein_coding	0.046	0.55045	0.827227	0.827	0.000112092	0.00244449	0	8.30496e-06	0.000305426	6058	6432	4111	1	0.7	1.5
ENSG00000172270	BSG	protein_coding	0.193	0.0144902	0.119113	0.119	7.27667e-05	0.00172924	0	0.128076	0.41323	15017	17689	19588	1.1	1.3	0.9
ENSG00000172292	CERS6	protein_coding	0.284	0.000861625	0.0174132	0.017	0.0834763	0.313887	0.083	4.30818e-07	2.57878e-05	5994	7519	5327	1.2	0.9	1.4
ENSG00000172296	SPTLC3	protein_coding	0.304	0.0204965	0.149797	0.15	0.406263	0.713566	0.406	0.00185419	0.0243358	245	366	212	1.2	1	1.5
ENSG00000172336	POP7	protein_coding	0.384	0.00127805	0.0229551	0.023	0.000432773	0.00722535	0	0.76705	0.924133	627	867	893	1.3	1.4	1
ENSG00000172340	SUCLG2	protein_coding	0.13	0.0902182	0.355158	0.355	0.000553564	0.00872168	0.001	0.0791634	0.316525	2388	2690	3041	1.1	1.2	0.9
[truncated: 708 more rows]

## Sheet: Supplementary Data 2e
Supplementary Data 2e. Sequentially altered genes alnog KD>CTRL>OE or KD<CTRL<OE (For both CvsKD and OEvsC p<0.05).
Row.names	symbol	gene_biotype	log2FC_OEvsC	pvalue_OEvsC	padj_OEvsC	log2FC_KOvsC	pvalue_KOvsC	padj_KOvsC	log2FC_OEvsKO	pvalue_OEvsKO	padj_OEvsKO	mean_control	mean_OE	mean_KO	FC_OEvsC	FC_KOvsC	FC_OEvsKO
ENSG00000014257	ACPP	protein_coding	0.475	0.000393902	0.00982018	0.01	2.58688e-12	6.38067e-10	0	7.03157e-26	5.58853e-23	2990	4419	1370	1.4	0.5	3.2
ENSG00000026025	VIM	protein_coding	0.37	0.000313618	0.0082993	0.008	1.50735e-05	0.000465747	0	2.50132e-15	7.30283e-13	3206	4308	2241	1.3	0.7	1.9
ENSG00000075643	MOCOS	protein_coding	-0.503	6.27903e-09	1.17518e-06	0	1.82496e-05	0.00054505	0	8.51127e-24	6.08811e-21	3610	2491	4733	0.7	1.3	0.5
ENSG00000090020	SLC9A1	protein_coding	-0.331	0.000633123	0.0140838	0.014	0.000609141	0.00938038	0.001	8.64375e-12	1.42135e-09	3045	2330	3979	0.8	1.3	0.6
ENSG00000091039	OSBPL8	protein_coding	-1.045	8.27054e-30	1.18673e-26	0	8.64778e-05	0.00200186	0	2.0885e-52	5.97563e-49	6365	3049	8187	0.5	1.3	0.4
ENSG00000099250	NRP1	protein_coding	0.34	0.000338186	0.00876974	0.009	0.000394983	0.00671097	0	1.11129e-12	2.11976e-10	2950	3879	2245	1.3	0.8	1.7
ENSG00000100422	CERK	protein_coding	1.092	4.70271e-07	5.18512e-05	0	0.00199656	0.0236251	0.002	1.26823e-15	4.12348e-13	193	440	113	2.1	0.7	3.7
ENSG00000106772	PRUNE2	protein_coding	0.292	0.000367947	0.00924448	0.009	0.000156484	0.00317397	0	2.25155e-13	4.88041e-11	11940	15097	9303	1.2	0.8	1.6
ENSG00000112139	MDGA1	protein_coding	1.127	0.00036446	0.00919264	0.009	2.30191e-06	9.65724e-05	0	1.36738e-15	4.34706e-13	106	278	26	2.2	0.3	10
ENSG00000112414	ADGRG6	protein_coding	-1.117	3.22741e-26	3.47323e-23	0	1.83815e-08	1.50164e-06	0	4.3862e-59	1.56872e-55	20163	9172	30598	0.5	1.5	0.3
ENSG00000115414	FN1	protein_coding	-0.258	0.00257109	0.0380264	0.038	9.30001e-07	4.46463e-05	0	2.40399e-15	7.1649e-13	60425	48898	85256	0.8	1.4	0.6
ENSG00000116285	ERRFI1	protein_coding	0.852	3.845e-13	1.71222e-10	0	0.000261854	0.00488407	0	1.35533e-27	1.21183e-24	3488	6438	2556	1.8	0.8	2.5
ENSG00000116729	WLS	protein_coding	0.364	0.00352967	0.0467108	0.047	0.00530214	0.0484061	0.005	1.5679e-08	1.32724e-06	683	946	497	1.3	0.8	1.8
ENSG00000118985	ELL2	protein_coding	0.68	3.39802e-06	0.000246528	0	8.27029e-05	0.00193009	0	1.01989e-17	3.83962e-15	2176	3655	1397	1.6	0.7	2.6
ENSG00000127863	TNFRSF19	protein_coding	1.16	7.95421e-12	2.90374e-09	0	5.60875e-06	0.000200097	0	7.1285e-30	6.79868e-27	2769	6416	1578	2.2	0.6	4
ENSG00000132872	SYT4	protein_coding	4.768	5.28507e-185	6.82514e-181	0	2.49268e-24	5.94339e-21	0	2.24748e-285	3.21524e-281	489	13429	128	27.2	0.3	104.9
ENSG00000135090	TAOK3	protein_coding	-1.134	6.88921e-26	6.84363e-23	0	0.00224004	0.0256054	0.002	1.47121e-41	2.33857e-38	2633	1182	3303	0.5	1.2	0.4
ENSG00000137710	RDX	protein_coding	-0.459	3.22355e-08	4.85074e-06	0	0.00333671	0.0343664	0.003	2.9979e-17	1.04605e-14	5310	3794	6340	0.7	1.2	0.6
ENSG00000138758	SEPT11	protein_coding	-0.335	0.000295	0.0079038	0.008	1.46385e-05	0.000457246	0	2.11073e-15	6.56437e-13	5039	3869	6901	0.8	1.3	0.6
ENSG00000138759	FRAS1	protein_coding	-0.43	0.000375966	0.00942763	0.009	0.00109256	0.0146814	0.001	1.03033e-11	1.65617e-09	1632	1151	2244	0.7	1.3	0.5
ENSG00000139517	LNX2	protein_coding	-0.324	0.00044278	0.0106086	0.011	0.00319984	0.0331236	0.003	1.24097e-10	1.65919e-08	2041	1576	2531	0.8	1.2	0.6
ENSG00000143850	PLEKHA6	protein_coding	-0.359	0.000775533	0.0161536	0.016	5.26583e-05	0.00130334	0	1.7891e-13	4.1282e-11	1175	874	1672	0.8	1.4	0.5
ENSG00000144339	TMEFF2	protein_coding	0.44	8.04364e-06	0.000494645	0	5.46164e-05	0.00134604	0	2.60249e-17	9.30781e-15	1955	2732	1438	1.4	0.8	1.9
ENSG00000144481	TRPM8	protein_coding	0.61	4.0605e-07	4.64047e-05	0	9.90398e-07	4.70719e-05	0	2.42539e-23	1.57717e-20	11331	18013	7232	1.5	0.7	2.5
ENSG00000149260	CAPN5	protein_coding	-0.298	0.00233675	0.0359676	0.036	2.60705e-08	1.98195e-06	0	7.98427e-18	3.08711e-15	4336	3375	6833	0.8	1.5	0.5
ENSG00000151233	GXYLT1	protein_coding	-0.33	0.000874051	0.0175	0.018	0.00171291	0.0208553	0.002	1.18838e-10	1.60386e-08	1601	1222	2059	0.8	1.2	0.6
ENSG00000154359	LONRF1	protein_coding	-0.404	0.000148918	0.00463404	0.005	0.00220853	0.0254003	0.002	7.83318e-12	1.31837e-09	2290	1666	2954	0.8	1.2	0.6
ENSG00000154654	NCAM2	protein_coding	-0.653	3.8301e-06	0.000267361	0	8.86267e-05	0.00203842	0	1.47582e-17	5.4136e-15	3264	1982	4972	0.6	1.4	0.4
ENSG00000156103	MMP16	protein_coding	-1.088	1.27288e-07	1.71229e-05	0	1.36332e-05	0.000429596	0	2.19888e-21	1.20989e-18	362	160	684	0.5	1.8	0.2
ENSG00000164120	HPGD	protein_coding	0.764	0.00138128	0.024402	0.024	1.69075e-05	0.000514635	0	1.49993e-13	3.51771e-11	244	488	93	1.7	0.4	5
ENSG00000167034	NKX3-1	protein_coding	0.38	1.71872e-05	0.000863642	0.001	2.19258e-06	9.2528e-05	0	1.82762e-19	9.01584e-17	9733	12984	7078	1.3	0.7	1.8
ENSG00000167552	TUBA1A	protein_coding	0.326	0.0028516	0.0404674	0.04	2.85042e-11	5.51055e-09	0	9.19605e-22	5.48161e-19	1312	1735	691	1.3	0.5	2.5
ENSG00000169604	ANTXR1	protein_coding	1.045	4.27166e-08	6.26867e-06	0	0.00367196	0.0367865	0.004	1.68322e-16	5.60005e-14	274	597	178	2.1	0.7	3.2
ENSG00000183779	ZNF703	protein_coding	-0.441	1.48547e-05	0.000782994	0.001	8.25755e-06	0.000283291	0	2.21596e-18	9.32398e-16	1789	1277	2516	0.7	1.4	0.5
ENSG00000198300	PEG3	protein_coding	-1.498	7.50885e-13	3.23231e-10	0	1.94711e-07	1.10978e-05	0	6.14674e-34	7.32794e-31	517	174	1074	0.4	2	0.2
ENSG00000205542	TMSB4X	protein_coding	1.073	4.10892e-22	3.31641e-19	0	4.08514e-08	2.9666e-06	0	2.8069e-51	6.69259e-48	1710	3656	1099	2.1	0.7	3.3
ENSG00000272398	CD24	protein_coding	1.716	1.81139e-56	5.84807e-53	0	2.55861e-05	0.000719124	0	3.7136e-87	2.65634e-83	1136	3765	815	3.3	0.7	4.6

## Sheet: Supplementary Data 3
Supplementary Data 3. Identified (135) correlated complex variantindels.
headMut (index SNP)	chrom	indelstart	indelstop	predicted indel length (bp)	dbSNP151_entry	CistromeTrackNum	BAM slice for genotyping
rs17599629	chr1	150702459	150702664	205	58	18	chr1:150702259-150702864
rs9287719	chr2	10727230	10727410	180	206	0	chr2:10727030-10727610
rs9287719	chr2	10730684	10730709	25	11	5	chr2:10730484-10730909
rs721048	chr2	63341065	63341086	21	16	1	chr2:63340865-63341286
rs10187424	chr2	85701694	85701715	21	27	2	chr2:85701494-85701915
rs10187424	chr2	85737612	85737664	52	30	3	chr2:85737412-85737864
rs12621278	chr2	173402459	173402472	13	7	15	chr2:173402259-173402672
rs34925593	chr2	174198904	174199153	249	47	10	chr2:174198704-174199353
rs34925593	chr2	174236566	174236667	101	26	3	chr2:174236366-174236867
rs34925593	chr2	174236719	174236775	56	24	0	chr2:174236519-174236975
rs59308963	chr2	202146658	202146680	22	20	1	chr2:202146458-202146880
rs59308963	chr2	202147434	202147519	85	37	8	chr2:202147234-202147719
rs59308963	chr2	202148957	202149047	90	19	6	chr2:202148757-202149247
rs3771570	chr2	242145544	242145604	60	6	7	chr2:242145344-242145804
rs3771570	chr2	242265921	242266012	91	14	5	chr2:242265721-242266212
rs3771570	chr2	242422395	242422447	52	16	3	chr2:242422195-242422647
rs7611694	chr3	113083311	113083330	19	6	93	chr3:113083111-113083530
rs10934853	chr3	127859043	127859061	18	5	3	chr3:127858843-127859261
rs10934853	chr3	127859062	127859142	80	43	10	chr3:127858862-127859342
rs10934853	chr3	128049759	128049777	18	5	5	chr3:128049559-128049977
rs10934853	chr3	128049778	128049808	30	7	4	chr3:128049578-128050008
rs6763931	chr3	141168720	141168739	19	4	10	chr3:141168520-141168939
rs6763931	chr3	141329220	141329288	68	60	0	chr3:141329020-141329488
rs142436749	chr3	168836955	168836974	19	5	49	chr3:168836755-168837174
rs142436749	chr3	169096245	169096276	31	61	6	chr3:169096045-169096476
rs10936632	chr3	170119580	170119829	249	61	1	chr3:170119380-170120029
rs10009409	chr4	73831820	73832070	250	48	14	chr4:73831620-73832270
rs1894292	chr4	74446488	74446533	45	9	0	chr4:74446288-74446733
rs2242652	chr5	1276771	1276822	51	24	14	chr5:1276571-1277022
rs12653946	chr5	1889299	1889346	47	44	241	chr5:1888299-1890346
rs2121875	chr5	44349531	44349605	74	93	0	chr5:44349331-44349805
rs10793821	chr5	133854275	133854413	138	193	3	chr5:133854075-133854613
rs4976790	chr5	177952322	177952397	75	0	0	chr5:177952122-177952597
rs4976790	chr5	177952479	177952508	29	2	0	chr5:177952279-177952708
rs4976790	chr5	177952549	177952612	63	6	0	chr5:177952349-177952812
rs7767188	chr6	29685488	29685509	21	11	0	chr6:29685288-29685709
rs7767188	chr6	29687785	29687797	12	6	0	chr6:29687585-29687997
rs7767188	chr6	29763326	29763377	51	69	2	chr6:29763126-29763577
rs12665339	chr6	30439222	30439407	185	52	10	chr6:30439022-30439607
rs3096702	chr6	32313783	32313802	19	15	26	chr6:32313583-32314002
rs3096702	chr6	32313816	32314032	216	13	20	chr6:32313616-32314232
rs9469899	chr6	34699922	34700147	225	27	3	chr6:34699722-34700347
rs9469899	chr6	34753536	34753553	17	14	11	chr6:34753336-34753753
rs1983891	chr6	41517439	41517491	52	25	2	chr6:41517239-41517691
rs4711748	chr6	43705864	43706024	160	111	320	chr6:43704864-43707024
rs2273669	chr6	109301697	109301725	28	22	40	chr6:109301497-109301925
rs2273669	chr6	109310740	109310770	30	26	27	chr6:109310540-109310970
rs2273669	chr6	109367733	109367753	20	7	3	chr6:109367533-109367953
rs10486567	chr7	28026267	28026278	11	14	2	chr7:28026067-28026478
rs6465657	chr7	97769454	97769509	55	84	3	chr7:97769254-97769709
rs6465657	chr7	97872329	97872351	22	16	26	chr7:97872129-97872551
rs6465657	chr7	97909548	97909559	11	43	1	chr7:97909348-97909759
rs2928679	chr8	23438365	23438379	14	13	1	chr8:23438165-23438579
rs2928679	chr8	23443302	23443332	30	35	0	chr8:23443102-23443532
rs2928679	chr8	23447841	23447875	34	20	0	chr8:23447641-23448075
rs183373024	chr8	128392658	128392673	15	5	0	chr8:128392458-128392873
rs6983267	chr8	128420279	128420388	109	142	0	chr8:128420079-128420588
rs1447295	chr8	128533805	128533829	24	8	0	chr8:128533605-128534029
rs10122495	chr9	34016264	34016324	60	52	29	chr9:34016064-34016524
rs10122495	chr9	34035498	34035527	29	29	1	chr9:34035298-34035727
rs1182	chr9	132554206	132554218	12	2	0	chr9:132554006-132554418
rs1182	chr9	132572612	132572657	45	41	35	chr9:132572412-132572857
rs76934034	chr10	45886468	45886482	14	10	1	chr10:45886268-45886682
rs76934034	chr10	46274782	46274803	21	8	0	chr10:46274582-46275003
rs1935581	chr10	90149326	90149337	11	4	571	chr10:90148326-90150337
rs3850699	chr10	104397145	104397170	25	14	0	chr10:104396945-104397370
rs3850699	chr10	104397174	104397194	20	15	0	chr10:104396974-104397394
rs3850699	chr10	104528256	104528322	66	14	3	chr10:104528056-104528522
rs7094871	chr10	114685839	114685880	41	57	3	chr10:114685639-114686080
rs7127900	chr11	2215350	2215554	204	83	1	chr11:2215150-2215754
rs2277283	chr11	61890321	61890394	73	14	7	chr11:61890121-61890594
rs11568818	chr11	102471858	102471881	23	22	4	chr11:102471658-102472081
rs1800057	chr11	108206118	108206137	19	4	51	chr11:108205918-108206337
rs1800057	chr11	108218177	108218197	20	5	164	chr11:108217977-108218397
rs1800057	chr11	108231541	108231567	26	8	0	chr11:108231341-108231767
rs11214775	chr11	113806045	113806060	15	2	7	chr11:113805845-113806260
rs138466039	chr11	124973440	124973459	19	5	1	chr11:124973240-124973659
rs878987	chr11	134178112	134178170	58	42	98	chr11:134177912-134178370
rs878987	chr11	134278130	134278141	11	3	26	chr11:134277930-134278341
rs878987	chr11	134278439	134278459	20	4	9	chr11:134278239-134278659
rs878987	chr11	134278534	134278587	53	12	13	chr11:134278334-134278787
rs10845938	chr12	14323550	14323570	20	12	2	chr12:14323350-14323770
rs10845938	chr12	14327640	14327658	18	23	6	chr12:14327440-14327858
rs80130819	chr12	48450827	48450888	61	34	0	chr12:48450627-48451088
rs10875943	chr12	49639994	49640020	26	8	72	chr12:49639794-49640220
rs5799921	chr12	90152412	90152423	11	7	3	chr12:90152212-90152623
rs5799921	chr12	90152431	90152544	113	62	4	chr12:90152231-90152744
rs33984059	chr15	56403000	56403086	86	16	0	chr15:56402800-56403286
rs33984059	chr15	57372682	57372701	19	8	192	chr15:57372482-57372901
rs201158093	chr16	82174029	82174079	50	20	1	chr16:82173829-82174279
rs28441558	chr17	7755720	7755766	46	17	16	chr17:7755520-7755966
rs11649743	chr17	35995720	35995739	19	3	2	chr17:35995520-35995939
rs11650494	chr17	47425866	47425879	13	21	5	chr17:47425666-47426079
rs2680708	chr17	56554497	56554513	16	4	28	chr17:56554297-56554713
rs2680708	chr17	56769486	56769511	25	33	147	chr17:56769286-56769711
rs2680708	chr17	56803782	56803988	206	114	19	chr17:56803582-56804188
rs2680708	chr17	56831804	56831839	35	10	2	chr17:56831604-56832039
rs2680708	chr17	56831843	56831861	18	18	1	chr17:56831643-56832061
rs2680708	chr17	56862822	56862849	27	28	6	chr17:56862622-56863049
rs2680708	chr17	56883310	56883334	24	46	4	chr17:56883110-56883534
rs2680708	chr17	56883335	56883369	34	45	4	chr17:56883135-56883569
rs2680708	chr17	56894134	56894146	12	58	0	chr17:56893934-56894346
rs2680708	chr17	57168911	57168935	24	27	6	chr17:57168711-57169135
rs1859962	chr17	69128076	69128102	26	12	14	chr17:69127876-69128302
rs1859962	chr17	69150381	69150406	25	26	3	chr17:69150181-69150606
rs1859962	chr17	69206598	69206626	28	10	0	chr17:69206398-69206826
rs8093601	chr18	51920755	51920786	31	31	6	chr18:51920555-51920986
rs8093601	chr18	51926533	51926574	41	8	0	chr18:51926333-51926774
rs8093601	chr18	51952968	51953011	43	18	2	chr18:51952768-51953211
rs8093601	chr18	51955074	51955094	20	2	0	chr18:51954874-51955294
rs8093601	chr18	51956201	51956227	26	4	0	chr18:51956001-51956427
rs8093601	chr18	51956937	51956959	22	20	0	chr18:51956737-51957159
rs28607662	chr18	52861089	52861109	20	19	1	chr18:52860889-52861309
rs28607662	chr18	53558870	53558884	14	5	0	chr18:53558670-53559084
rs7241993	chr18	76774357	76774398	41	22	33	chr18:76774157-76774598
rs6091758	chr20	52458040	52458186	146	34	3	chr20:52457840-52458386
rs9625483	chr22	28767575	28767593	18	11	5	chr22:28767375-28767793
rs9625483	chr22	29000287	29000304	17	13	1	chr22:29000087-29000504
rs9625483	chr22	29060763	29060787	24	4	0	chr22:29060563-29060987
rs5759167	chr22	43499003	43499029	26	21	4	chr22:43498803-43499229
rs5759167	chr22	43506060	43506080	20	6	42	chr22:43505860-43506280
rs5759167	chr22	43549345	43549361	16	17	22	chr22:43549145-43549561
rs5759167	chr22	43583215	43583228	13	12	51	chr22:43583015-43583428
rs17321482	chrX	11435186	11435218	32	14	8	chrX:11434986-11435418
rs5945619	chrX	51275275	51275321	46	12	0	chrX:51275075-51275521
rs5945619	chrX	51279658	51279862	204	57	0	chrX:51279458-51280062
rs5945619	chrX	51364417	51364493	76	48	2	chrX:51364217-51364693
rs5945619	chrX	51373448	51373462	14	3	1	chrX:51373248-51373662
rs5945619	chrX	51425497	51425550	53	0	0	chrX:51425297-51425750
rs5945619	chrX	51428437	51428490	53	7	0	chrX:51428237-51428690
rs5945619	chrX	51431246	51431317	71	2	0	chrX:51431046-51431517
rs5945619	chrX	51431687	51431730	43	3	0	chrX:51431487-51431930
rs5945619	chrX	51432493	51432561	68	1	0	chrX:51432293-51432761
rs5945619	chrX	51433848	51433892	44	1	0	chrX:51433648-51434092
rs5945619	chrX	51434770	51434821	51	48	0	chrX:51434570-51435021

## Sheet: Supplementary Data 4
Supplementary Data 4. Validated (16) correlated complex variantindels.
MNLP name	headMut (index SNP)	chrom	MNLPstart	MNLPstop	predicted indel length (bp)	dbSNP151_entry	CistromeTrackNum	Cistrome db URLs
MNLP1	rs1935581	chr10	90149326	90149337	11	4	571	http://dbtoolkit.cistrome.org/?specie=hg38&factor=tf&interval=chr10:88389569-88389580
MNLP2	rs4711748	chr6	43705864	43706024	160	111	320	http://dbtoolkit.cistrome.org/?specie=hg38&factor=tf&interval=chr6:43738127-43738287
MNLP3	rs12653946	chr5	1889299	1889346	47	44	241	http://dbtoolkit.cistrome.org/?specie=hg38&factor=tf&interval=chr5:1889185-1889232
MNLP4	rs33984059	chr15	57372682	57372701	19	8	192	http://dbtoolkit.cistrome.org/?specie=hg38&factor=tf&interval=chr15:57080484-57080503
MNLP5	rs1800057	chr11	108218177	108218197	20	5	164	http://dbtoolkit.cistrome.org/?specie=hg38&factor=tf&interval=chr11:108347450-108347470
MNLP6	rs2680708	chr17	56769486	56769511	25	33	147	http://dbtoolkit.cistrome.org/?specie=hg38&factor=tf&interval=chr17:58692125-58692150
MNLP7	rs878987	chr11	134178112	134178170	58	42	98	http://dbtoolkit.cistrome.org/?specie=hg38&factor=tf&interval=chr11:134308218-134308276
MNLP8	rs7611694	chr3	113083311	113083330	19	6	93	http://dbtoolkit.cistrome.org/?specie=hg38&factor=tf&interval=chr3:113364464-113364483
MNLP9	rs10875943	chr12	49639994	49640020	26	8	72	http://dbtoolkit.cistrome.org/?specie=hg38&factor=tf&interval=chr12:49246211-49246237
MNLP10	rs1800057	chr11	108206118	108206137	19	4	51	http://dbtoolkit.cistrome.org/?specie=hg38&factor=tf&interval=chr11:108335391-108335410
MNLP11	rs5759167	chr22	43583215	43583228	13	12	51	http://dbtoolkit.cistrome.org/?specie=hg38&factor=tf&interval=chr22:43187209-43187222
MNLP12	rs142436749	chr3	168836955	168836974	19	5	49	http://dbtoolkit.cistrome.org/?specie=hg38&factor=tf&interval=chr3:169119167-169119186
MNLP13	rs5759167	chr22	43506060	43506080	20	6	42	http://dbtoolkit.cistrome.org/?specie=hg38&factor=tf&interval=chr22:43110054-43110074
MNLP14	rs2273669	chr6	109301697	109301725	28	22	40	http://dbtoolkit.cistrome.org/?specie=hg38&factor=tf&interval=chr6:108980494-108980522
MNLP15	rs1182	chr9	132572612	132572657	45	41	35	http://dbtoolkit.cistrome.org/?specie=hg38&factor=tf&interval=chr9:129810333-129810378
MNLP16	rs9287719	chr2	10730684	10730709	25	11	5	http://dbtoolkit.cistrome.org/?specie=hg38&factor=tf&interval=chr2:10590558-10590583

## Sheet: Supplementary Data 5
Supplementary Data 5. Publicaly available data sets used in this study.
Figure 1
track_name	GEO_id	SRA_id
LNCaP_ATAC	GSM2186479	SRR3622817
LNCaP_H3K27ac	GSM4648970	SRR12129952
VCaP_ATAC	GSM4039424	SRR10004319
VCaP_H3K27ac	GSM1328982	SRR1170737
Figure 2c	GSE70079	data set
Figure 2d-f	GSE130408	data set
Figure 6
track_name	GEO_id	SRA_id
Increased PC risk	GSM4648970	SRR12129952
Moderate PC risk	GSM1328982	SRR1170737
Supplementary figure S2f-j	GSE130408	data set
Supplementary figure S5c
track_name	GEO_id
VCaP AR	GSM1328945
VCaP H3K27Ac	GSM1328982
LNCaP AR	GSM1527834
LNCaP H3K27Ac	GSM1249447
LNCaP ETV1	GSM1145322
Supplementary figure S7a		GSE135879
track_name	GEO_id
DMSO_Veh1	GSM4037036
DMSO_Veh2	GSM4037037
10nM_R1881_Rep1	GSM4037038
10nM_R1881_Rep2	GSM4037039
10uM_ENZA_Rep1	GSM4037040
10uM_ENZA_Rep2	GSM4037041
Supplementary figure S7b		GSE54110
track_name	GEO_id
PC-3	GSM1308235
PC-3/AR	GSM1308237
1000Genomes realignment
Supplementary Methods
30x coverage
ftp://ftp.sra.ebi.ac.uk/vol1/run/ERR323/ERR3239480/NA12718.final.cram
ftp://ftp.sra.ebi.ac.uk/vol1/run/ERR323/ERR3239481/NA12748.final.cram
ftp://ftp.sra.ebi.ac.uk/vol1/run/ERR323/ERR3239482/NA12775.final.cram
ftp://ftp.sra.ebi.ac.uk/vol1/run/ERR323/ERR3239483/NA12777.final.cram
ftp://ftp.sra.ebi.ac.uk/vol1/run/ERR323/ERR3239484/NA12778.final.cram
ftp://ftp.sra.ebi.ac.uk/vol1/run/ERR323/ERR3239485/NA12827.final.cram
ftp://ftp.sra.ebi.ac.uk/vol1/run/ERR323/ERR3239486/NA12829.final.cram
ftp://ftp.sra.ebi.ac.uk/vol1/run/ERR323/ERR3239487/NA12842.final.cram
ftp://ftp.sra.ebi.ac.uk/vol1/run/ERR323/ERR3239488/NA12843.final.cram
ftp://ftp.sra.ebi.ac.uk/vol1/run/ERR323/ERR3239489/NA12889.final.cram
ftp://ftp.sra.ebi.ac.uk/vol1/run/ERR323/ERR3239490/NA12890.final.cram
ftp://ftp.sra.ebi.ac.uk/vol1/run/ERR323/ERR3239491/NA18488.final.cram
ftp://ftp.sra.ebi.ac.uk/vol1/run/ERR323/ERR3239492/NA18530.final.cram
ftp://ftp.sra.ebi.ac.uk/vol1/run/ERR323/ERR3239493/NA18534.final.cram
ftp://ftp.sra.ebi.ac.uk/vol1/run/ERR323/ERR3239494/NA18536.final.cram
ftp://ftp.sra.ebi.ac.uk/vol1/run/ERR323/ERR3239495/NA18543.final.cram
ftp://ftp.sra.ebi.ac.uk/vol1/run/ERR323/ERR3239496/NA18544.final.cram
ftp://ftp.sra.ebi.ac.uk/vol1/run/ERR323/ERR3239497/NA18546.final.cram
ftp://ftp.sra.ebi.ac.uk/vol1/run/ERR323/ERR3239498/NA18548.final.cram
ftp://ftp.sra.ebi.ac.uk/vol1/run/ERR323/ERR3239499/NA18549.final.cram

## Sheet: Supplementary Data 6
Supplementary Data 6. PCR primer, gRNA and shRNA sequences used in this study.
S/L allele genotyping
o458 (IRX4_Indel_189F)	AGCGTCTTCAATTCCAGCCA
o459 (IRX4_Indel_189R)	CGCTTTGCTTACACTGAGCC
o460 (IRX4_Indel_189_NGSF)	CCCTACACGACGCTCTTCCGATCTAGCGTCTTCAATTCCAGCCA
o461 (IRX4_Indel_189_NGSR)	GAGTTCAGACGTGTGCTCTTCCGATCTCGCTTTGCTTACACTGAGCC
o483 (IRX4_Indel_1248F)	TGGGGTATTTGGGGCAATCC
o484 (IRX4_Indel_1248R)	CTGGCCAAGACCTGGGAATT
Potential off-target site check
o512 (off1_chr12_507F)	GCAGGTCTGTGGGAAGAGTT
o513 (off1_chr12_507R)	GGTTACAGACAGGTGGCCTT
o514 (off2_chr13_673F)	ACCCCTAGAAGCCTAAAACCC
o515 (off2_chr13_673R)	AGGACAAGTGGAAGAGTGCG
o516 (off3_chr19_723F)	ACGCAGATTCAGAGCAGCTT
o517 (off3_chr19_723R)	CTGATGGGTCTGGCCATGTT
Gene expression (RT-PCR)
ACTB_e34_93_F	CAACCGCGAGAAGATGACCC
ACTB_e34_93_R	GAGGCGTACAGGGATAGCAC
Irx4_e56_71_F	AAAGGAATTGGCCTGGACCT
Irx4_e56_71_R	CCGCTGTCCATGGTTCCATA
AR_e2_64_F	AGGGACCATGTTTTGCCCAT
AR_e2_64_R	CTCCACAGATCAGGCAGGTC
NKX3_1_84bp_F	TGGTAATGCCAGCTCAGGTG
NKX3_1_84bp_R	CTTGGCCCCTTGTGCTTTTC
ETV1_e45_81_F	ACCAGATAGCAGCTACCCCA
ETV1_e45_81_R	GTCGGCAAAGGAGGAAAGGA
HOXB13_158_F	CTGCCAATGGACAGCTACCA
HOXB13_158_R	CTACCTCGACGGAATGAGCC
FOXA1_70_F	ACAGCTACTACGCAGACACG
FOXA1_70_R	CCCAGGCCTGAGTTCATGTT
gRNA list
S allele targeting gRNAs
S1	gTCAGGACTTGCAAGCTCATG
S2	gTTGCAAGCTCATGTGGCGTC
S3	GAGCTTGCAAGTCCTGACGG
L allele targeting gRNAs
L1	gCCGCACTGTTGATCTTGGC
L2	gCAGGCCCTTCGGGACCAAC
L3	gCCTGCCAAGATCAACAGTG
Correlated SNP targeting and control gRNAs
gRNA1	gTGCATATTGCTATATGTCGT
gRNA2	gAAATACCGAACTATAGATGT
gRNA3	gCTCCCTTTAAGGGCTCATCC
gRNA4	gATGTGCCAGCGACCCAAAGA
gRNA5	gAAAAATTAAAGCGCACTCCC
gRNA6	gCCCCAGGTGTCTGTGAGACC
gRNA7	gGCCAGGACTGGGAGAACACG
gRNA8	gCTCCCAGTCCTGGCGGCCAG
gRNA9	GCCTCAGAGGTGGCATCACA
gRNA10	gAATGGACTCTGCCTCAGAGG
gRNA11	gCAAATGTGCTTATGTGTAGC
gRNA12	gTTCATCACAAGCAAGTTGCA
Irx4_Crtl1	gTTCCTTCCTTCCAGACCCGG
Irx4_Crtl2	gCCAGGGCAGCCAGTACGTGG
Irx4_Crtl3	GAAGCTCGCAACTGCCCAGG
Irx4_Prom1	GAGTAGGGGTATCCAAACTG
Irx4_Prom2	gAAACTGCGGGTAGGACATGG
Irx4_Prom3	gCTGCAGGGTTCTGCGCGCTG
CRISPRa gRNAs
AR_Prom1	gAGGCGTTAGCGCGCGGTGAG
AR_Prom2	gACTAGGCAGGCGTTAGCGCG
AR_Prom3	gAAATGCAACAGTTTGCGAGT
MNV/indel candidate genotyping
Del1_164_F	TGGTCAAAGGTATTGCTGCT
Del1_164_R	TTCATTCCACCAGAGGGCAC
Del2_694_F	TTGTGACGACATGTGCCAGA
Del2_694_R	TGGCAAGAAGGGCATGCATA
Del3_263_F	AGCGTCTTCAATTCCAGCCA
Del3_263_R	GTTGCTGCTGTTGAAGAGGC
Del4_192_F	TTCACATGGCACCTGTGTCC
Del4_192_R	AACAGCATGATAGGGGGCAC
Del5_218_F	GCAGTCAGCAGAACTTGTACA
Del5_218_R	TCAGTACCCCAGGCAGAGTT
Del6_233_F	GGATACGACTCCCGGGAAGA
Del6_233_R	TGGTGTGAAAAGCTCAGGGA
Del6_329_F	AAGCTAGGCAGGCCATGAAG
Del6_329_R	GGAGTAGTGAGCGTAACGGG
Del7_631_F	TGCCAGCAACAATACCACCA
Del7_631_R	GCCTGCCATACAAGAGACCA
Del8_337_F	AGGTCTCTGTTTTGCTGTCAT
Del8_337_R	TGACCAGGAGACAATTGCCC
Del9_211_F	TCACCATGTTAGCCAGGCTG
Del9_211_R	CCCAGGGTCAGGCAGAAGTA
Del10_307_F	TCTAGAACCAGGCTTTTCTCCA
Del10_307_R	GTCTTTCCACCACTCCCCAG
Del11_684_F	CCCGCTCGGCCTCCATGG
Del11_684_R	TTTCCGGTCCTGACAGCGCC
Del12_182_F	AGCTGTAGGTTTCTGTAAAGGCA
Del12_182_R	CTTGAGTGGAGGAGGTTCACC
Del14_202_F	GCCAGAGCTCTCCCGTATGA
Del14_202_R	GGTGCAGTGTCAGCAAACTT
Del15_294_F	GCACTGTGTTCTCATTGGCC
Del15_294_R	GGTGAAGGATTCCACAGCCA
Del16_301_F	GCCACTGAAAACAGGGCTTT
Del16_301_R	TGGGTCTCAGTAGCCAAAGT
RNAi targets
IRX4#sh1	ATCGCAGGGCTATGGCAACTA
IRX4#sh2	AACAGCTTTGATTCCAAGGAT
ETV1#sh1	CAACGAAGGCTACGTGTATTA
ETV1#sh2	TATCCACTTGGAGACTATTTG
NKX3-1#sh1	CGGAGACCCAAGTGAAGATAT
NKX3-1#sh2	TAACTTATGCCTCGCTTATTT
HOXB13#sh1	CCCGTGCCTTATGGTTACTTT
HOXB13#sh2	GTTTGCCTTCTATCCGGGATA
FOXA1#sh1	TCTAGTTTGTGGAGGGTTATT
FOXA1#sh	ACGTACTACCAAGGTGTGTAT
CTRL	CCTAAGGTTAAGTCGCCCTCG
